# Supplementary material for: Promoter DNA methylation analysis reveals a novel diagnostic CpG-based biomarker and RAB25 hypermethylation in clear cell renel cell carcinoma
Source: Sci Rep. 2017 Oct 27;7:14200. doi: 10.1038/s41598-017-14314-y (PMC5660223; doi:10.1038/s41598-017-14314-y)
Supplement: Supplementary file 2 — Dataset 1 [file 41598_2017_14314_MOESM2_ESM.xls]

## Sheet: Sheet1
Table S1. 986 differential CpGs within promoter
CpG Site	Chromosome	Start	Delta Beta	FDR	Gene	Transcript	Promoter Category	Region Category
cg00032205	8	98290372	0.210222	2.19972e-29	TSPYL5	NM_033512	TSS200	Island
cg00145141	17	4464022	0.238996	1.33075e-39	GGT6;GGT6	NM_001122890;NM_153338	TSS200;TSS200
cg00176888	17	56408804	-0.205895	6.27244e-31	MIR142	NR_029683	TSS200
cg00239353	16	3115133	-0.229004	2.48612e-36	IL32;IL32;IL32;IL32;IL32;IL32;IL32;IL32	NM_001012632;NM_001012631;NM_001012636;NM_001012634;NM_001012718;NM_004221;NM_001012633;NM_001012635	TSS1500;TSS200;TSS1500;TSS1500;TSS200;TSS200;TSS200;TSS1500
cg00275741	5	140261749	0.281348	9.37098e-45	PCDHA7;PCDHA12;PCDHA6;PCDHA10;PCDHA4;PCDHA11;PCDHA8;PCDHA1;PCDHA2;PCDHA6;PCDHA1;PCDHA9;PCDHA5;PCDHA13;PCDHA3;PCDHA13;PCDHA10	NM_018910;NM_018903;NM_018909;NM_018901;NM_018907;NM_018902;NM_018911;NM_031411;NM_018905;NM_031849;NM_018900;NM_031857;NM_018908;NM_031865;NM_018906;NM_018904;NM_031860	Body;Body;Body;Body;Body;Body;Body;Body;Body;Body;Body;Body;Body;TSS200;Body;TSS200;Body	N_Shore
cg00282706	12	6055430	-0.426141	2.07132e-82	ANO2	NM_020373	TSS200
cg00298977	1	153175842	-0.270242	3.78101e-48	LELP1	NM_001010857	TSS200
cg00312553	5	157098553	0.216222	1.08574e-25	C5orf52	NM_001145132	TSS200	Island
cg00321288	12	87232692	-0.280595	5.31027e-39	MGAT4C	NM_013244	TSS200
cg00347369	8	80523320	0.255759	2.39192e-73	STMN2	NM_007029	TSS200	N_Shore
cg00356694	17	4337202	-0.23613	2.19624e-36	SPNS3	NM_182538	TSS200
cg00446123	20	62367888	-0.266948	1.00135e-20	LIME1	NM_017806	TSS200	N_Shore
cg00466268	3	164914621	0.220702	2.0482e-38	SLITRK3	NM_014926	TSS200
cg00466436	20	123163	-0.225487	3.91056e-36	DEFB126	NM_030931	TSS200
cg00515954	12	99548504	0.338657	6.2275e-57	ANKS1B;ANKS1B;ANKS1B	NM_020140;NM_181670;NM_152788	TSS200;TSS200;Body
cg00524486	11	1244110	-0.210233	9.6236e-37	MUC5B	NM_002458	TSS200	N_Shelf
cg00582971	5	178422128	0.245463	1.7244e-48	GRM6	NM_000843	TSS200	Island
cg00595472	11	61525251	-0.235287	1.10806e-45	DKFZP434K028;C11orf9;C11orf9	NR_026882;NM_013279;NM_001127392	TSS200;Body;Body
cg00606739	11	49580019	0.263697	3.96636e-79	LOC440040	NR_027044	TSS200
cg00607627	16	28995994	-0.238742	1.72622e-63	LAT;LAT;LAT;LAT	NM_001014989;NM_001014987;NM_014387;NM_001014988	TSS200;TSS1500;TSS1500;TSS1500
cg00619207	1	111743368	-0.22933	7.28961e-61	DENND2D	NM_024901	TSS200	N_Shelf
cg00674365	19	57019069	0.308045	1.19132e-47	ZNF471	NM_020813	TSS200	Island
cg00711072	17	46669489	0.322796	1.37162e-58	LOC404266;HOXB5;LOC404266;LOC404266;LOC404266	NR_033204;NM_002147;NR_033201;NR_033203;NR_033202	TSS200;3'UTR;Body;TSS200;Body	Island
cg00729275	18	24445134	-0.286393	4.87765e-59	AQP4;C18orf16	NM_001650;NR_026908	Body;TSS200	S_Shore
cg00731062	3	153202275	-0.264028	8.02971e-54	C3orf79	NM_001101337	TSS200
cg00747241	17	3377265	-0.219136	2.52731e-43	ASPA	NM_001128085	TSS200	S_Shelf
cg00748195	3	52812478	-0.215737	4.86941e-38	ITIH1;ITIH1;ITIH1;ITIH1	NM_001166434;NM_001166435;NM_001166436;NM_002215	TSS200;TSS1500;TSS1500;Body
cg00804078	6	110736941	-0.232188	5.24554e-52	DDO;DDO	NM_003649;NM_004032	TSS200;TSS200
cg00842549	17	46651920	0.223805	9.9562e-29	HOXB3	NM_002146	TSS200	N_Shelf
cg00862675	2	234580481	-0.258513	1.3794e-44	UGT1A9;UGT1A10;UGT1A8	NM_021027;NM_019075;NM_019076	TSS200;Body;Body
cg00875511	4	104641146	0.268753	1.33799e-78	TACR3	NM_001059	TSS200	S_Shore
cg00911351	5	140767255	0.302038	3.32961e-87	PCDHGA4;PCDHGA6;PCDHGA1;PCDHGA5;PCDHGB1;PCDHGA3;PCDHGA2;PCDHGA7;PCDHGB2;PCDHGB4;PCDHGB4;PCDHGB3	NM_018917;NM_018919;NM_018912;NM_018918;NM_018922;NM_018916;NM_018915;NM_018920;NM_018923;NM_003736;NM_032098;NM_018924	Body;Body;Body;Body;Body;Body;Body;Body;Body;TSS200;TSS200;Body	Island
cg00921266	7	27153663	0.290136	7.66087e-42	HOXA3;HOXA3;HOXA3	NM_153631;NM_030661;NM_153632	5'UTR;5'UTR;TSS200	N_Shore
cg00922376	1	14026584	0.276294	8.16315e-48	PRDM2	NM_001135610	TSS200	Island
cg01024247	7	5535740	-0.240108	1.05631e-47	MIR589;FBXL18	NR_030318;NM_024963	TSS200;Body	S_Shore
cg01026898	11	44995262	-0.206398	5.15542e-54	LOC221122	NR_026681	TSS200
cg01134643	10	5406948	0.233584	3.8585e-31	UCN3	NM_053049	TSS200
cg01145653	3	125775696	-0.202769	1.53572e-49	SLC41A3;SLC41A3;SLC41A3;SLC41A3;SLC41A3	NM_001008485;NM_017836;NM_001008487;NM_001164475;NM_001008486	Body;Body;TSS200;5'UTR;Body
cg01254505	19	17516470	-0.314288	5.4e-133	BST2	NM_004335	TSS200
cg01281157	5	178422260	0.221393	6.1559e-57	GRM6	NM_000843	TSS200	Island
cg01287975	7	97361241	0.262943	1.53579e-46	TAC1;TAC1;TAC1;TAC1	NM_013998;NM_013997;NM_013996;NM_003182	TSS200;TSS200;TSS200;TSS200	Island
cg01310473	7	76829168	0.225005	4.96558e-15	CCDC146;FGL2	NM_020879;NM_006682	Body;TSS200
cg01351315	17	46667737	0.243678	4.33708e-45	LOC404266;LOC404266	NR_033201;NR_033202	TSS200;TSS200	N_Shore
cg01357846	2	79252794	-0.20311	1.1155e-36	REG3G;REG3G	NM_001008387;NM_198448	TSS200;TSS200
cg01440333	1	111770111	-0.323112	5.66224e-88	CHI3L2;CHI3L2	NM_001025197;NM_004000	TSS200;TSS200
cg01444716	20	11898557	0.232334	6.43201e-21	BTBD3;BTBD3	NM_181443;NM_014962	5'UTR;TSS200
cg01487542	6	25138169	-0.263683	5.37531e-29	CMAH;CMAH	NR_002174;NR_027626	TSS200;Body	N_Shore
cg01530803	22	30877800	-0.289703	6.4113e-65	SDC4P	NR_001580	TSS200
cg01537995	14	85996352	0.280927	5.92908e-57	FLRT2	NM_013231	TSS200	N_Shore
cg01546430	5	156607836	-0.240069	2.28178e-41	ITK	NM_005546	TSS200
cg01596292	8	101315505	-0.26709	3.96875e-35	RNF19A;RNF19A	NM_183419;NM_015435	5'UTR;TSS200
cg01596834	3	183993711	0.221727	2.85186e-38	ECE2;ECE2;ECE2;ECE2	NM_001037324;NM_014693;NM_001100121;NM_001100120	TSS200;Body;TSS200;TSS200	N_Shore
cg01660911	22	17082772	0.270308	2.97017e-49	psiTPTE22	NR_001591	TSS200	N_Shore
cg01664864	14	102027677	0.277291	5.65303e-74	DIO3;MIR1247	NM_001362;NR_031649	TSS200;TSS1500	Island
cg01699740	11	123396486	0.213162	6.92334e-48	GRAMD1B	NM_020716	TSS200
cg01718742	16	62070184	0.277331	2.77237e-80	CDH8	NM_001796	TSS200	Island
cg01768686	17	4337111	-0.219314	1.39869e-33	SPNS3	NM_182538	TSS200
cg01814130	3	118892330	0.224954	4.29843e-31	UPK1B	NM_006952	TSS200
cg01815538	6	100054615	0.230856	8.40458e-40	PRDM13	NM_021620	TSS200	N_Shore
cg01893212	7	49813088	0.248444	1.76374e-37	VWC2	NM_198570	TSS200	Island
cg01942558	2	152214027	-0.395021	2.65677e-93	TNFAIP6	NM_007115	TSS200
cg01969586	19	45663415	-0.202347	3.47103e-35	NKPD1	NM_198478	TSS200
cg01979888	12	6665424	-0.297515	5.58259e-92	IFFO1;IFFO1	NM_080730;NM_001039670	TSS200;TSS200	S_Shore
cg02022733	5	140864578	0.215369	4.30052e-23	PCDHGA4;PCDHGC3;PCDHGA12;PCDHGA11;PCDHGA11;PCDHGA9;PCDHGA1;PCDHGB1;PCDHGC4;PCDHGB6;PCDHGB3;PCDHGC4;PCDHGB7;PCDHGA6;PCDHGA8;PCDHGA10;PCDHGA5;PCDHGB4;PCDHGA3;PCDHGA2;PCDHGA7;PCDHGB2;PCDHGB5;PCDHGC3	NM_018917;NM_002588;NM_003735;NM_032092;NM_018914;NM_018921;NM_018912;NM_018922;NM_018928;NM_018926;NM_018924;NM_032406;NM_018927;NM_018919;NM_032088;NM_018913;NM_018918;NM_003736;NM_018916;NM_018915;NM_018920;NM_018923;NM_018925;NM_032403	Body;Body;Body;Body;Body;Body;Body;Body;TSS200;Body;Body;TSS200;Body;Body;Body;Body;Body;Body;Body;Body;Body;Body;Body;Body	Island
cg02051771	5	140261663	0.314193	1.60471e-45	PCDHA7;PCDHA12;PCDHA6;PCDHA10;PCDHA4;PCDHA11;PCDHA8;PCDHA1;PCDHA2;PCDHA6;PCDHA1;PCDHA9;PCDHA5;PCDHA13;PCDHA3;PCDHA13;PCDHA10	NM_018910;NM_018903;NM_018909;NM_018901;NM_018907;NM_018902;NM_018911;NM_031411;NM_018905;NM_031849;NM_018900;NM_031857;NM_018908;NM_031865;NM_018906;NM_018904;NM_031860	Body;Body;Body;Body;Body;Body;Body;Body;Body;Body;Body;Body;Body;TSS200;Body;TSS200;Body	N_Shore
cg02075221	19	51376639	-0.214542	6.97811e-53	KLK2;KLK2	NM_001002231;NM_005551	TSS200;TSS200
cg02076598	22	25423801	-0.22952	1.36749e-32	KIAA1671	NM_001145206	TSS200	N_Shore
cg02091100	6	42123029	-0.201738	5.47905e-33	GUCA1A	NM_000409	TSS200
cg02099418	2	204571146	-0.218319	7.58477e-36	CD28	NM_006139	TSS200
cg02101355	11	121970694	0.216785	1.74114e-56	LOC399959;MIR125B1	NR_024430;NR_029671	Body;TSS200
cg02147126	19	827715	-0.340164	2.4795e-105	AZU1	NM_001700	TSS200
cg02184413	6	133035235	-0.264797	1.31327e-30	VNN1	NM_004666	TSS200
cg02237342	22	24823519	-0.216878	1.20107e-59	ADORA2A	NM_000675	TSS200	S_Shelf
cg02247178	13	31506687	0.272856	5.50537e-61	C13orf26	NM_152325	TSS200
cg02255511	3	100328265	-0.209423	1.28205e-51	GPR128	NM_032787	TSS200
cg02287710	14	102027660	0.399903	7.20619e-77	DIO3;MIR1247	NM_001362;NR_031649	TSS200;TSS1500	Island
cg02325250	5	131409289	-0.265479	1.45178e-56	CSF2	NM_000758	TSS200
cg02343823	5	150284419	0.231497	1.68543e-43	ZNF300	NM_052860	TSS200	Island
cg02344943	5	49737236	0.228198	2.50778e-44	EMB	NM_198449	TSS200	Island
cg02379079	20	36974843	-0.276145	1.17534e-60	LBP	NM_004139	TSS200
cg02382532	6	42110867	-0.211657	1.38952e-46	C6orf132	NM_001164446	TSS200	S_Shore
cg02384546	17	80798013	0.207169	5.11005e-64	TBCD;ZNF750	NM_005993;NM_024702	Body;TSS200
cg02409351	12	85674022	0.203388	1.65484e-44	ALX1	NM_006982	TSS200	Island
cg02452732	17	41158611	-0.339696	7.78944e-54	IFI35	NM_005533	TSS200
cg02452944	5	140810109	0.222344	1.17326e-38	PCDHGA4;PCDHGA11;PCDHGA11;PCDHGA9;PCDHGA1;PCDHGB1;PCDHGB6;PCDHGA12;PCDHGB3;PCDHGB7;PCDHGA6;PCDHGA8;PCDHGA10;PCDHGA5;PCDHGB4;PCDHGA3;PCDHGA2;PCDHGA12;PCDHGB2;PCDHGA7;PCDHGB5	NM_018917;NM_032092;NM_018914;NM_018921;NM_018912;NM_018922;NM_018926;NM_003735;NM_018924;NM_018927;NM_018919;NM_032088;NM_018913;NM_018918;NM_003736;NM_018916;NM_018915;NM_032094;NM_018923;NM_018920;NM_018925	Body;Body;Body;Body;Body;Body;Body;TSS200;Body;Body;Body;Body;Body;Body;Body;Body;Body;TSS200;Body;Body;Body	N_Shore
cg02467990	7	49813102	0.241439	3.84521e-43	VWC2	NM_198570	TSS200	Island
cg02481642	20	43343760	-0.268011	2.89e-116	WISP2	NM_003881	TSS200
cg02489552	19	15121531	0.220079	1.92403e-58	CCDC105	NM_173482	TSS200	N_Shore
cg02531437	10	120355260	0.240705	7.26341e-75	PRLHR	NM_004248	TSS200	Island
cg02537838	20	61002595	0.332136	3.58195e-84	C20orf151	NM_080833	TSS200
cg02544502	7	92848969	-0.377501	6.26156e-61	HEPACAM2;HEPACAM2	NM_198151;NM_001039372	TSS200;Body
cg02585906	11	415088	-0.294655	9.00481e-50	SIGIRR;SIGIRR;SIGIRR	NM_001135053;NM_001135054;NM_021805	5'UTR;TSS200;5'UTR	N_Shore
cg02593932	2	154728308	0.24717	6.0077e-77	GALNT13	NM_052917	TSS200	N_Shore
cg02597299	5	151304559	0.202807	4.81285e-24	GLRA1;GLRA1	NM_000171;NM_001146040	TSS200;TSS200	Island
cg02632362	1	236557579	-0.228789	7.984e-34	EDARADD;EDARADD	NM_145861;NM_080738	TSS200;TSS1500	N_Shore
cg02633229	15	40674878	0.248958	4.23123e-28	C15orf23;C15orf23;C15orf23	NM_001142762;NM_001142761;NM_033286	TSS200;TSS200;TSS200	N_Shore
cg02633924	17	75315563	-0.307183	1.46e-160	SEPT9;SEPT9;SEPT9	NM_001113492;NM_006640;NM_001113491	5'UTR;TSS200;Body
cg02666556	11	57791314	-0.218808	2.20394e-28	OR9Q1	NM_001005212	TSS200
cg02694017	19	54485509	0.214522	9.67478e-56	CACNG8;MIR935	NM_031895;NR_030632	Body;TSS200	Island
cg02694427	2	176964512	0.217753	2.53167e-38	HOXD12	NM_021193	TSS200	Island
cg02715546	15	55881162	0.26693	4.8669e-38	PYGO1	NM_015617	TSS200	Island
cg02721693	1	182922705	-0.228553	3.70614e-45	C1orf14	NM_030933	TSS200	S_Shore
cg02741226	3	118892305	0.202906	1.45954e-35	UPK1B	NM_006952	TSS200
cg02764897	21	31768311	-0.245039	3.91356e-54	KRTAP13-1	NM_181599	TSS200
cg02766482	11	93466826	-0.219664	2.26684e-27	SNORA8;SNORA18;SNORD5	NR_002920;NR_002959;NR_003033	TSS1500;TSS200;TSS1500
cg02772121	6	30130881	-0.351072	1.57116e-65	TRIM15	NM_033229	TSS200
cg02799880	13	99630462	0.258242	2.35088e-52	DOCK9;DOCK9;DOCK9;DOCK9	NM_015296;NM_001130049;NM_001130048;NM_001130050	Body;Body;TSS200;TSS200
cg02812891	2	233251773	0.259225	3.49642e-60	ECEL1P2	NR_028501	TSS200	Island
cg02848961	1	202091865	0.211676	4.01932e-29	GPR37L1	NM_004767	TSS200
cg02872426	6	110736772	-0.360849	8.01101e-65	DDO;DDO	NM_003649;NM_004032	TSS200;TSS200
cg02878244	11	20181911	0.213756	7.83604e-53	DBX1	NM_001029865	TSS200	Island
cg02890365	1	151518189	-0.226708	1.65817e-32	TUFT1;TUFT1;MIR554	NM_001126337;NM_020127;NR_030280	Body;Body;TSS200
cg02937674	11	49579997	0.28258	3.99555e-83	LOC440040	NR_027044	TSS200
cg02939139	12	113574204	-0.274247	2.62916e-55	RASAL1	NM_004658	TSS200	S_Shore
cg02949186	21	42733776	-0.233862	1.33518e-30	MX2	NM_002463	TSS200
cg02956274	12	51236582	0.22539	9.05288e-43	TMPRSS12	NM_182559	TSS200	N_Shore
cg03044452	17	4464024	0.269064	1.07517e-37	GGT6;GGT6	NM_001122890;NM_153338	TSS200;TSS200
cg03045635	4	9783198	0.261267	1.875e-31	DRD5	NM_000798	TSS200	Island
cg03112433	7	90338555	-0.246087	2.80157e-42	CDK14	NM_012395	TSS200
cg03120558	17	58165865	-0.25053	3.40425e-45	LOC645638	NR_030732	TSS200
cg03134947	16	28996021	-0.238674	5.0985e-51	LAT;LAT;LAT;LAT	NM_001014989;NM_001014987;NM_014387;NM_001014988	TSS200;TSS1500;TSS1500;TSS1500
cg03140412	11	415111	-0.325878	3.87463e-44	SIGIRR;SIGIRR;SIGIRR	NM_001135053;NM_001135054;NM_021805	5'UTR;TSS200;5'UTR	N_Shore
cg03265268	8	11839764	-0.227016	8.76843e-49	DEFB135	NM_001033017	TSS200
cg03290213	17	78152232	-0.250919	2.96027e-40	CARD14	NM_024110	TSS200	N_Shelf
cg03431846	14	24641183	0.244107	7.05783e-52	REC8;REC8	NM_001048205;NM_005132	TSS200;TSS200	Island
cg03440588	1	47900320	0.206144	8.52102e-38	FOXD2;MGC12982	NM_004474;NR_026878	TSS1500;TSS200	Island
cg03445287	8	21823731	-0.215309	3.22221e-26	XPO7;XPO7;XPO7	NM_001100162;NM_001100161;NM_015024	TSS200;Body;Body
cg03492469	16	126855	-0.287961	1.25093e-84	MPG;MPG;MPG	NM_001015054;NM_002434;NM_001015052	TSS200;TSS1500;TSS1500	N_Shore
cg03517998	7	38726758	-0.212878	2.44456e-31	FAM183B	NR_028347	TSS200
cg03553386	11	2170880	-0.217889	2.58036e-41	IGF2;INS-IGF2;INS-IGF2	NM_001007139;NR_003512;NM_001042376	TSS200;Body;Body
cg03568017	17	75315503	-0.255796	1.78e-143	SEPT9;SEPT9;SEPT9	NM_001113492;NM_006640;NM_001113491	5'UTR;TSS200;Body
cg03573446	20	55841893	0.227784	6.04319e-54	BMP7	NM_001719	TSS200	S_Shore
cg03593550	19	54485404	0.297965	7.21503e-69	CACNG8;MIR935	NM_031895;NR_030632	Body;TSS200	Island
cg03640944	10	106093819	-0.221108	7.82446e-34	ITPRIP	NM_033397	TSS200	N_Shelf
cg03677952	22	50524541	-0.412498	1.81832e-79	MLC1;MLC1	NM_139202;NM_015166	TSS1500;TSS200	N_Shelf
cg03758467	5	140207636	0.304031	1.44236e-73	PCDHA2;PCDHA1;PCDHA1;PCDHA6;PCDHA5;PCDHA6;PCDHA3;PCDHA4;PCDHA6	NM_018905;NM_031411;NM_018900;NM_031848;NM_018908;NM_018909;NM_018906;NM_018907;NM_031849	Body;Body;Body;TSS200;Body;TSS200;Body;Body;TSS200	N_Shore
cg03761113	1	157811724	-0.215931	2.663e-30	CD5L	NM_005894	TSS200
cg03762081	19	51523565	-0.254736	7.13432e-55	KLK10;KLK10;KLK10	NM_145888;NM_001077500;NM_002776	TSS1500;TSS200;TSS1500	S_Shore
cg03763796	22	22599128	-0.2204	3.40814e-29	VPREB1	NM_007128	TSS200
cg03775802	10	105978702	-0.236193	6.6395e-41	MIR609;C10orf79	NR_030340;NM_025145	TSS200;Body
cg03795847	3	44596512	0.215267	9.63995e-37	ZNF167;ZNF167	NM_018651;NM_025169	TSS200;TSS200	N_Shore
cg03866192	17	2699542	-0.20677	4.10884e-23	RAP1GAP2;RAP1GAP2	NM_001100398;NM_015085	TSS200;TSS200
cg03875678	14	25103546	-0.340011	2.04022e-61	GZMB	NM_004131	TSS200
cg03882382	19	4540065	-0.253905	2.48318e-50	LRG1	NM_052972	TSS200	N_Shelf
cg03946671	20	62693973	0.209072	7.38474e-32	TCEA2;TCEA2	NM_003195;NM_198723	TSS200;5'UTR	Island
cg03979311	5	54319996	-0.231957	3.84915e-15	GZMK	NM_002104	TSS200
cg04021074	10	14816947	-0.286741	5.70257e-45	FAM107B	NM_031453	TSS200
cg04029159	11	415080	-0.315884	1.10924e-42	SIGIRR;SIGIRR;SIGIRR	NM_001135053;NM_001135054;NM_021805	5'UTR;TSS200;5'UTR	N_Shore
cg04042861	2	231989824	0.217791	5.09818e-43	HTR2B;PSMD1	NM_000867;NM_002807	TSS200;Body
cg04048339	6	31496644	0.21078	9.2098e-41	MCCD1	NM_001011700	TSS200
cg04117801	17	46651867	0.331625	5.94062e-65	HOXB3	NM_002146	TSS200	N_Shelf
cg04154027	5	78985588	0.207978	5.92788e-43	CMYA5	NM_153610	TSS200
cg04193901	20	43343736	-0.242065	1.02559e-55	WISP2	NM_003881	TSS200
cg04196862	17	46669455	0.204128	7.96218e-37	HOXB5;LOC404266;LOC404266;LOC404266;LOC404266	NM_002147;NR_033201;NR_033204;NR_033203;NR_033202	3'UTR;Body;TSS1500;TSS200;Body	Island
cg04244985	19	55043845	-0.261287	7.64012e-31	KIR3DX1	NR_026716	TSS200
cg04275695	6	149806273	-0.379604	3.87e-109	ZC3H12D	NM_207360	TSS200
cg04275881	1	159796434	-0.241455	3.68226e-45	SLAMF8	NM_020125	TSS200
cg04276626	17	57918500	-0.420367	3.7547e-104	MIR21	NR_029493	TSS200
cg04314261	12	10163030	-0.226799	2.74353e-64	CLEC12B;CLEC12B	NM_205852;NM_001129998	TSS200;TSS200
cg04336859	19	52005153	-0.250089	6.56535e-29	SIGLEC12	NM_053003	TSS200
cg04363282	2	233877969	-0.211385	2.32428e-38	NGEF	NM_019850	TSS200
cg04372674	7	30951381	-0.261729	2.89348e-37	AQP1	NM_198098	TSS200
cg04438074	10	63422539	0.204522	5.89319e-40	C10orf107	NM_173554	TSS200	Island
cg04499514	12	8219020	-0.248534	5.72249e-39	C3AR1	NM_004054	TSS200
cg04519870	2	233320796	-0.204169	4.00927e-33	ALPI	NM_001631	TSS200	N_Shelf
cg04553690	5	140777501	0.31214	1.52185e-85	PCDHGA4;PCDHGA6;PCDHGA1;PCDHGA8;PCDHGB5;PCDHGA5;PCDHGB1;PCDHGB4;PCDHGA3;PCDHGA2;PCDHGB5;PCDHGA7;PCDHGB2;PCDHGB3	NM_018917;NM_018919;NM_018912;NM_032088;NM_018925;NM_018918;NM_018922;NM_003736;NM_018916;NM_018915;NM_032099;NM_018920;NM_018923;NM_018924	Body;Body;Body;Body;TSS200;Body;Body;Body;Body;Body;TSS200;Body;Body;Body	Island
cg04554131	1	25291540	-0.215855	1.20719e-44	RUNX3	NM_001031680	TSS200
cg04567302	6	31846956	0.20805	1.31507e-30	SLC44A4	NM_025257	TSS200
cg04609576	5	126626362	0.230089	2.1826e-61	MEGF10	NM_032446	TSS200	Island
cg04612444	8	57358713	0.217556	3.37852e-71	PENK;PENK	NM_001135690;NM_006211	5'UTR;TSS200	Island
cg04650676	17	75315486	-0.303763	8.09e-148	SEPT9;SEPT9;SEPT9	NM_001113492;NM_006640;NM_001113491	5'UTR;TSS200;Body
cg04675542	5	150284416	0.205325	9.98225e-45	ZNF300	NM_052860	TSS200	Island
cg04682802	20	11898478	0.203647	1.76303e-12	BTBD3;BTBD3	NM_181443;NM_014962	5'UTR;TSS200
cg04688828	8	143858612	0.20418	1.43358e-38	LYNX1;LYNX1;LYNX1;LYNX1;LYNX1	NM_177457;NM_177477;NM_177476;NM_023946;NM_177477	5'UTR;5'UTR;TSS200;5'UTR;1stExon	Island
cg04689048	19	46999289	0.202535	1.18507e-41	PNMAL2	NM_020709	TSS200	Island
cg04719574	5	169758340	-0.288018	1.03003e-53	LOC257358	NR_026945	TSS200
cg04744713	8	142517440	-0.306711	2.4283e-50	FLJ43860	NM_207414	TSS200
cg04778012	7	99775508	0.241651	6.28745e-50	STAG3;GPC2	NM_012447;NM_152742	TSS200;TSS1500	Island
cg04784410	14	101402822	-0.267732	2.37034e-44	SNORD113-4	NR_003232	TSS200
cg04792712	8	17271105	0.25287	7.30777e-72	MTMR7	NM_004686	TSS200	Island
cg04813119	17	75181254	0.226581	5.13519e-28	SEC14L1;SEC14L1;SEC14L1;SEC14L1;SEC14L1	NM_001143999;NM_003003;NM_001144001;NM_001143998;NM_001039573	Body;Body;TSS200;Body;Body
cg04830357	5	140718339	0.290471	2.16587e-69	PCDHGA1;PCDHGA2;PCDHGA2	NM_018912;NM_018915;NM_032009	Body;TSS200;TSS200	N_Shore
cg04863005	1	59043208	0.255904	7.58726e-30	TACSTD2	NM_002353	TSS200	Island
cg04894619	3	179754615	0.220126	1.83598e-56	PEX5L	NM_016559	TSS200	Island
cg04935278	10	106093830	-0.235733	1.18172e-36	ITPRIP	NM_033397	TSS200	N_Shelf
cg04961235	7	4901628	0.205638	1.43942e-41	PAPOLB;RADIL	NM_020144;NM_018059	TSS200;Body	Island
cg04996219	5	11904110	0.204016	8.73812e-39	CTNND2	NM_001332	TSS200	Island
cg05012239	3	195447691	0.221251	7.94568e-41	MUC20	NM_152673	TSS200
cg05014660	22	44576654	-0.358179	2.37108e-68	PARVG;PARVG;PARVG;PARVG;PARVG;PARVG	NR_024426;NM_001137605;NR_024427;NM_022141;NM_001137606;NR_024428	TSS200;5'UTR;Body;TSS200;TSS1500;TSS1500
cg05016408	5	150326174	0.307882	2.83114e-67	LOC134466	NR_026867	TSS200	Island
cg05048927	11	63273331	-0.230978	5.67567e-46	LGALS12;LGALS12;LGALS12	NM_033101;NM_001142536;NM_001142535	TSS200;TSS200;TSS200
cg05087623	6	29527870	-0.248334	2.71665e-34	UBD	NM_006398	TSS200
cg05113927	2	27531244	0.248152	1.18033e-51	UCN	NM_003353	TSS200	Island
cg05133853	11	5265008	-0.327506	1.14533e-60	HBBP1	NR_001589	TSS200
cg05198969	5	142066128	-0.232746	5.57376e-36	FGF1;FGF1;FGF1;FGF1;FGF1;FGF1	NM_001144935;NM_001144934;NM_000800;NR_026696;NR_026695;NM_033136	5'UTR;5'UTR;TSS1500;Body;Body;TSS200
cg05221167	19	9609397	0.30267	5.03009e-81	ZNF560	NM_152476	TSS200	S_Shore
cg05241461	19	22816980	0.300401	1.08908e-57	ZNF492	NM_020855	TSS200	N_Shore
cg05246522	17	25798973	-0.234952	4.44913e-53	KSR1	NM_014238	TSS200
cg05295584	1	109399734	-0.227866	7.39178e-52	AKNAD1	NM_152763	TSS200
cg05305434	11	1874049	-0.266236	2.86894e-64	LSP1	NM_002339	TSS200
cg05346841	1	14026590	0.249566	5.51149e-46	PRDM2	NM_001135610	TSS200	Island
cg05349039	21	46845110	0.2516	5.6921e-79	NCRNA00175;NCRNA00175;COL18A1	NR_027498;NR_028082;NM_130445	TSS200;TSS200;Body	N_Shelf
cg05402891	14	96152661	-0.254985	1.52647e-70	TCL1B;TCL1B	NM_199206;NM_004918	TSS200;TSS200
cg05429448	3	101659630	-0.230698	5.81165e-26	LOC152225	NR_026934	TSS200
cg05437446	13	113622743	0.208208	2.88101e-20	MCF2L	NM_001112732	TSS200	Island
cg05447023	15	40531952	0.251078	2.60103e-37	PAK6;PAK6;PAK6	NM_001128628;NM_001128629;NM_020168	5'UTR;5'UTR;TSS200	S_Shore
cg05455720	8	65291703	0.220954	8.35494e-54	MIR124-2	NR_029669	TSS200	S_Shore
cg05493841	12	70083096	-0.220662	1.07244e-91	BEST3;BEST3	NM_032735;NM_152439	Body;TSS200
cg05514299	17	74868670	-0.317389	8.29249e-45	MGAT5B;MGAT5B	NM_144677;NM_198955	Body;TSS200	S_Shelf
cg05577434	22	25003527	-0.240778	2.3217e-53	GGT1;GGT1;GGT1;GGT1	NM_001032364;NM_001032365;NM_013430;NM_005265	5'UTR;TSS200;5'UTR;5'UTR
cg05598886	16	2140431	0.240944	4.04948e-51	PKD1;MIR1225;PKD1	NM_001009944;NR_030646;NM_000296	Body;TSS200;Body	Island
cg05624226	5	180325954	-0.200419	3.19332e-30	BTNL8;BTNL8;BTNL8;BTNL8;BTNL8	NM_001159709;NM_001159707;NM_001040462;NM_001159708;NM_024850	TSS200;TSS200;TSS200;TSS200;TSS200
cg05628549	11	6341895	-0.229575	7.74977e-77	PRKCDBP	NM_145040	TSS200	Island
cg05632420	7	130793732	-0.26929	4.92343e-35	MKLN1;FLJ43663	NM_001145354;NR_015431	TSS1500;TSS200	N_Shore
cg05640128	7	154002270	0.205749	6.77913e-44	DPP6;DPP6;DPP6	NM_001936;NM_130797;NM_001039350	TSS200;Body;Body	Island
cg05656374	21	42733825	-0.289443	4.20065e-34	MX2	NM_002463	TSS200
cg05711445	7	139528855	-0.270491	2.43106e-37	TBXAS1;TBXAS1;TBXAS1;TBXAS1;TBXAS1;TBXAS1	NM_030984;NM_001061;NM_001130966;NM_001166253;NM_001166254;NR_029394	TSS200;TSS200;5'UTR;TSS200;5'UTR;TSS200
cg05756029	11	18230754	0.213081	4.94837e-39	LOC494141;LOC494141;LOC494141	NR_026541;NR_026563;NR_026564	Body;TSS200;Body	Island
cg05756220	11	30038685	0.244669	1.00568e-68	KCNA4	NM_002233	TSS200	Island
cg05784862	17	25799018	-0.336853	1.15225e-76	KSR1	NM_014238	TSS200
cg05803237	11	92702628	0.215969	2.90887e-51	MTNR1B	NM_005959	TSS200	N_Shore
cg05817709	11	63304098	-0.336532	6.68382e-74	RARRES3	NM_004585	TSS200
cg05822633	20	11898531	0.202623	2.78119e-14	BTBD3;BTBD3	NM_181443;NM_014962	5'UTR;TSS200
cg05845376	5	140683632	0.343356	3.57558e-85	SLC25A2	NM_031947	TSS200	Island
cg05858126	10	104196213	-0.25999	3.09028e-44	MIR146B	NR_030169	TSS200	S_Shelf
cg05865548	14	101498206	-0.245336	3.29197e-60	MIR543	NR_030619	TSS200
cg05922028	1	207669334	0.214111	3.66864e-61	CR1;CR1	NM_000573;NM_000651	TSS200;TSS200	N_Shore
cg05923226	19	15121516	0.297694	1.83022e-79	CCDC105	NM_173482	TSS200	N_Shore
cg05989861	2	95940031	0.255874	6.05268e-80	PROM2;PROM2;PROM2	NM_001165977;NM_001165978;NM_144707	TSS200;TSS200;TSS200
cg05990366	12	124773693	0.211481	2.91356e-17	FAM101A	NM_181709	TSS200
cg06026545	17	35656860	0.215382	3.67819e-33	ACACA;ACACA;ACACA;ACACA;ACACA	NM_198839;NM_198837;NM_198838;NM_198834;NM_198836	Body;TSS200;TSS200;Body;Body
cg06043315	8	144640306	-0.244331	4.96e-122	GSDMD;GSDMD	NM_024736;NM_001166237	TSS200;5'UTR	N_Shore
cg06045337	8	145013910	-0.208725	4.00474e-84	PLEC1;PLEC1;PLEC1;PLEC1;PLEC1;PLEC1;PLEC1;PLEC1	NM_201378;NM_201382;NM_201381;NM_000445;NM_201384;NM_201380;NM_201383;NM_201379	Body;Body;Body;Body;TSS200;Body;Body;Body	N_Shelf
cg06092815	2	229046406	0.220069	6.07643e-61	SPHKAP;SPHKAP	NM_001142644;NM_030623	TSS200;TSS200	Island
cg06130787	19	51523550	-0.225848	3.30778e-43	KLK10;KLK10;KLK10	NM_145888;NM_001077500;NM_002776	TSS1500;TSS200;TSS1500	S_Shore
cg06154311	20	61002657	0.281167	1.86115e-38	C20orf151	NM_080833	TSS200
cg06155641	9	138531512	-0.209241	7.89745e-32	GLT6D1	NM_182974	TSS200
cg06164260	3	187454439	-0.292941	7.31102e-97	BCL6;BCL6	NM_001706;NM_001130845	5'UTR;TSS200	N_Shore
cg06196689	3	124653632	-0.208388	1.06817e-43	MUC13	NM_033049	TSS200
cg06209035	17	78152169	-0.224942	4.70337e-52	CARD14	NM_024110	TSS200	N_Shelf
cg06211255	11	65153842	-0.254355	3.27743e-80	FRMD8	NM_031904	TSS200	Island
cg06219624	5	111496180	-0.231514	6.04233e-31	SNORA13;NCRNA00219	NR_002922;NR_015370	TSS1500;TSS200	N_Shore
cg06226384	17	64873351	-0.259247	9.02533e-55	CACNG5;CACNG5	NM_145811;NM_014404	TSS200;TSS200
cg06271561	15	85359854	-0.224121	4.55551e-55	ALPK3	NM_020778	TSS200	N_Shore
cg06274159	4	188916867	0.208313	6.15983e-38	ZFP42	NM_174900	TSS200	Island
cg06383241	12	116997022	-0.307323	1.48999e-58	MAP1LC3B2	NM_001085481	TSS200
cg06413398	6	110736865	-0.221441	1.41526e-69	DDO;DDO	NM_003649;NM_004032	TSS200;TSS200
cg06457736	3	11178683	-0.255959	5.37665e-40	HRH1	NM_001098213	TSS200
cg06510261	3	111852227	-0.401044	4.50935e-60	GCET2;GCET2	NM_152785;NM_001008756	TSS200;TSS200
cg06525987	5	161494645	0.285197	1.09326e-67	GABRG2;GABRG2;GABRG2	NM_198903;NM_000816;NM_198904	TSS200;TSS200;TSS200
cg06547766	3	187930704	-0.229005	1.27672e-29	LPP;LPP	NM_005578;NM_001167672	TSS200;5'UTR
cg06606386	19	13947469	-0.310776	1.46532e-63	MIR27A;MIR24-2;MIR23A	NR_029501;NR_029497;NR_029495	TSS200;TSS1500;Body	S_Shelf
cg06650256	17	72527724	-0.330822	3.19075e-94	CD300LB	NM_174892	TSS200
cg06653796	20	62367805	-0.258319	1.74482e-40	LIME1	NM_017806	TSS200	N_Shore
cg06665622	6	46293571	-0.289983	7.85851e-65	RCAN2	NM_005822	TSS200
cg06720467	1	27189440	-0.261409	3.77509e-68	SFN	NM_006142	TSS200	N_Shore
cg06757585	5	140753531	0.383278	9.6965e-78	PCDHGA4;PCDHGA1;PCDHGA6;PCDHGA5;PCDHGB1;PCDHGA3;PCDHGA2;PCDHGA6;PCDHGB2;PCDHGB3	NM_018917;NM_018912;NM_032086;NM_018918;NM_018922;NM_018916;NM_018915;NM_018919;NM_018923;NM_018924	Body;Body;TSS200;Body;Body;Body;Body;TSS200;Body;Body	N_Shore
cg06784539	7	138483046	0.284919	7.53572e-61	TMEM213;ATP6V0A4;ATP6V0A4	NM_001085429;NM_130840;NM_020632	Body;TSS200;TSS200
cg06794543	15	42749748	0.216912	1.82788e-42	ZFP106	NM_022473	TSS200
cg06821079	17	39143567	-0.219045	1.58753e-38	KRT40	NM_182497	TSS200
cg06961429	14	101493361	-0.237481	8.32625e-47	MIR329-2	NR_029968	TSS200
cg06968788	22	30877907	-0.292059	1.50358e-78	SDC4P	NR_001580	TSS200
cg07018760	21	46074616	-0.21403	4.61837e-49	KRTAP12-4;C21orf29	NM_198698;NM_144991	TSS200;Body
cg07039560	5	140683681	0.242438	3.65357e-67	SLC25A2	NM_031947	TSS200	Island
cg07041323	16	28996044	-0.24889	2.4229e-42	LAT;LAT;LAT;LAT	NM_001014989;NM_001014987;NM_014387;NM_001014988	TSS200;TSS1500;TSS1500;TSS1500
cg07057320	21	37852479	0.201652	5.18075e-37	CLDN14;CLDN14;CLDN14;CLDN14	NM_001146078;NM_001146079;NM_001146077;NM_144492	5'UTR;TSS200;5'UTR;TSS200
cg07101841	17	75315527	-0.340127	1.36e-150	SEPT9;SEPT9;SEPT9	NM_001113492;NM_006640;NM_001113491	5'UTR;TSS200;Body
cg07105285	11	92702663	0.21126	2.1536e-52	MTNR1B	NM_005959	TSS200	N_Shore
cg07114009	17	80797948	0.246669	1.06964e-98	TBCD;ZNF750	NM_005993;NM_024702	Body;TSS200
cg07141504	3	194030706	-0.254469	3.35459e-70	LOC100131551	NR_024480	TSS200	N_Shelf
cg07143805	20	56286671	-0.231897	4.6191e-61	PMEPA1;PMEPA1;PMEPA1	NM_199169;NM_199170;NM_199171	TSS1500;TSS1500;TSS200	S_Shore
cg07151443	6	32920962	-0.26703	5.6523e-67	HLA-DMA	NM_006120	TSS200
cg07195011	5	11904114	0.241006	1.21195e-36	CTNND2	NM_001332	TSS200	Island
cg07211259	9	5510497	-0.299467	1.38654e-32	PDCD1LG2	NM_025239	TSS200
cg07237979	11	1874017	-0.245591	2.95264e-65	LSP1	NM_002339	TSS200
cg07271264	11	17740977	0.281142	1.13946e-63	MYOD1	NM_002478	TSS200	Island
cg07286253	5	111496047	-0.269567	5.39962e-49	SNORA13;NCRNA00219	NR_002922;NR_015370	TSS1500;TSS200	N_Shore
cg07288447	2	27371818	0.213499	1.84137e-41	TCF23	NM_175769	TSS200	N_Shore
cg07350057	22	24979660	-0.22818	1.11609e-46	GGT1	NM_013430	TSS200
cg07382554	18	76740101	0.285709	2.79512e-59	SALL3	NM_171999	TSS200	Island
cg07383757	11	3647654	-0.201444	1.07576e-30	TRPC2	NR_002720	TSS200
cg07387286	8	39172120	0.217221	1.31852e-37	ADAM5P	NR_001448	TSS200
cg07411620	2	176948759	0.255995	6.03186e-42	EVX2	NM_001080458	TSS200	N_Shore
cg07496545	5	140683737	0.319673	1.21342e-63	SLC25A2	NM_031947	TSS200	Island
cg07499553	5	150326312	0.217147	3.09876e-48	LOC134466	NR_026867	TSS200	S_Shore
cg07516252	14	24641201	0.214946	5.31655e-52	REC8;REC8	NM_001048205;NM_005132	TSS200;TSS200	Island
cg07529658	21	46845160	0.411202	2.05447e-77	NCRNA00175;NCRNA00175;COL18A1	NR_027498;NR_028082;NM_130445	TSS200;TSS1500;Body	N_Shelf
cg07584066	17	57642749	0.205007	2.3519e-26	DHX40;DHX40	NM_001166301;NM_024612	TSS200;TSS200	Island
cg07594831	8	101315560	-0.217216	7.35142e-25	RNF19A;RNF19A	NM_183419;NM_015435	5'UTR;TSS200
cg07664198	7	136553882	0.250326	1.18547e-58	CHRM2;CHRM2;CHRM2;CHRM2;CHRM2;CHRM2;CHRM2;CHRM2;CHRM2;CHRM2;CHRM2	NM_001006626;NM_001006631;NM_000739;NM_001006632;NM_001006630;NM_001006626;NM_001006629;NM_000739;NM_001006632;NM_001006628;NM_001006627	1stExon;5'UTR;5'UTR;5'UTR;5'UTR;5'UTR;TSS200;1stExon;1stExon;TSS200;5'UTR	Island
cg07664856	3	1134528	0.241419	9.63896e-41	CNTN6	NM_014461	TSS200
cg07676859	20	23015932	0.290972	3.60553e-65	SSTR4	NM_001052	TSS200	Island
cg07696006	15	74528563	0.211936	2.55291e-35	CCDC33	NM_025055	TSS200
cg07706375	19	13947646	-0.273727	1.38322e-43	MIR23A;MIR24-2;MIR27A	NR_029495;NR_029497;NR_029501	TSS200;TSS1500;TSS1500	S_Shelf
cg07717903	5	140753536	0.250938	5.81707e-55	PCDHGA4;PCDHGA1;PCDHGA6;PCDHGA5;PCDHGB1;PCDHGA3;PCDHGA2;PCDHGA6;PCDHGB2;PCDHGB3	NM_018917;NM_018912;NM_032086;NM_018918;NM_018922;NM_018916;NM_018915;NM_018919;NM_018923;NM_018924	Body;Body;TSS200;Body;Body;Body;Body;TSS200;Body;Body	N_Shore
cg07719679	7	87936392	-0.22874	2.00433e-39	STEAP4	NM_024636	TSS200
cg07774251	11	108408981	0.214705	1.30888e-21	EXPH5;EXPH5;EXPH5	NM_001144763;NM_015065;NM_001144765	Body;Body;TSS200
cg07788092	19	9473691	0.272013	1.07469e-63	ZNF177	NM_003451	TSS200	Island
cg07871947	20	44657796	0.215991	6.81509e-60	SLC12A5;SLC12A5	NM_020708;NM_001134771	TSS200;Body	Island
cg07896068	2	161056600	0.259274	3.32712e-41	ITGB6	NM_000888	TSS200
cg07911961	12	70083193	-0.391864	7.19708e-90	BEST3;BEST3	NM_032735;NM_152439	Body;TSS200
cg07935264	2	113594375	-0.218018	3.67372e-26	IL1B	NM_000576	TSS200
cg07950000	21	31312333	0.32719	2.61024e-92	GRIK1;GRIK1	NM_000830;NM_175611	TSS200;TSS200	S_Shore
cg07963234	4	5894923	0.224421	5.7948e-43	CRMP1	NM_001014809	TSS200	Island
cg07989568	17	6735152	0.221996	1.08739e-47	TEKT1	NM_053285	TSS200
cg07998554	19	14785776	-0.290586	4.22503e-46	EMR3	NM_032571	TSS200
cg08014964	17	10372972	-0.242177	4.88253e-32	MYH4	NM_017533	TSS200
cg08065231	19	9473684	0.239471	1.33726e-49	ZNF177	NM_003451	TSS200	Island
cg08101036	7	27153655	0.25863	1.78235e-32	HOXA3;HOXA3;HOXA3	NM_153631;NM_030661;NM_153632	5'UTR;5'UTR;TSS200	N_Shore
cg08206267	19	17862104	-0.201783	1.40013e-19	FCHO1;FCHO1;FCHO1;FCHO1	NM_001161357;NM_001161359;NM_015122;NM_001161358	5'UTR;TSS200;TSS200;5'UTR	S_Shelf
cg08208133	11	113848161	-0.264655	4.68247e-60	HTR3A;HTR3A;HTR3A	NM_001161772;NM_000869;NM_213621	TSS200;Body;Body
cg08231493	8	17271093	0.217595	2.37479e-52	MTMR7	NM_004686	TSS200	Island
cg08274637	13	51417923	0.210631	5.50405e-46	DLEU7	NM_198989	TSS200	Island
cg08292467	5	140782510	0.207757	6.64603e-41	PCDHGA4;PCDHGA6;PCDHGA9;PCDHGA1;PCDHGA8;PCDHGA5;PCDHGB1;PCDHGB4;PCDHGA3;PCDHGA9;PCDHGA2;PCDHGA7;PCDHGB2;PCDHGB5;PCDHGB3	NM_018917;NM_018919;NM_018921;NM_018912;NM_032088;NM_018918;NM_018922;NM_003736;NM_018916;NM_032089;NM_018915;NM_018920;NM_018923;NM_018925;NM_018924	Body;Body;TSS200;Body;Body;Body;Body;Body;Body;TSS200;Body;Body;Body;Body;Body	S_Shelf
cg08304190	20	26188997	0.29425	7.0462e-69	MIR663	NR_030386	TSS200	Island
cg08320359	16	15596053	-0.21495	1.32624e-70	C16orf45;C16orf45	NM_001142469;NM_033201	TSS200;Body
cg08415592	22	36648973	-0.37179	4.92999e-56	APOL1;APOL1;APOL1;APOL1	NM_001136541;NM_003661;NM_001136540;NM_145343	TSS200;TSS200;TSS200;TSS200
cg08427717	19	10381383	-0.217282	1.27e-135	ICAM1	NM_000201	TSS200	Island
cg08467103	2	65593933	-0.391372	4.84543e-53	SPRED2;SPRED2	NM_001128210;NM_181784	TSS200;Body
cg08490115	11	30038675	0.241601	8.71131e-55	KCNA4	NM_002233	TSS200	Island
cg08491188	5	140777503	0.343836	2.45335e-76	PCDHGA4;PCDHGA6;PCDHGA1;PCDHGA8;PCDHGB5;PCDHGA5;PCDHGB1;PCDHGB4;PCDHGA3;PCDHGA2;PCDHGB5;PCDHGA7;PCDHGB2;PCDHGB3	NM_018917;NM_018919;NM_018912;NM_032088;NM_018925;NM_018918;NM_018922;NM_003736;NM_018916;NM_018915;NM_032099;NM_018920;NM_018923;NM_018924	Body;Body;Body;Body;TSS200;Body;Body;Body;Body;Body;TSS200;Body;Body;Body	Island
cg08582356	8	86351018	0.239012	1.10252e-27	CA3	NM_005181	TSS200	Island
cg08610982	6	31560871	-0.213168	8.27408e-31	NCR3;NCR3;NCR3	NM_001145467;NM_147130;NM_001145466	TSS200;TSS200;TSS200
cg08616061	5	140753570	0.247016	2.4117e-73	PCDHGA4;PCDHGA1;PCDHGA6;PCDHGA5;PCDHGB1;PCDHGA3;PCDHGA2;PCDHGA6;PCDHGB2;PCDHGB3	NM_018917;NM_018912;NM_032086;NM_018918;NM_018922;NM_018916;NM_018915;NM_018919;NM_018923;NM_018924	Body;Body;TSS200;Body;Body;Body;Body;TSS200;Body;Body	N_Shore
cg08656816	17	34207454	-0.400869	9.04149e-64	CCL5	NM_002985	TSS200
cg08659179	5	27038707	0.21095	3.61089e-18	CDH9	NM_016279	TSS200
cg08677655	17	1549108	-0.218373	2.33942e-45	SCARF1;SCARF1;SCARF1;SCARF1;SCARF1	NR_028076;NM_003693;NM_145352;NM_145350;NR_028075	TSS200;TSS200;TSS200;TSS200;TSS200	S_Shore
cg08692006	19	4639992	-0.248811	9.9763e-95	TNFAIP8L1;TNFAIP8L1	NM_001167942;NM_152362	TSS200;5'UTR	S_Shore
cg08759026	11	69061454	-0.221341	6.21249e-60	MYEOV	NM_138768	TSS200
cg08786003	1	157670710	-0.226199	1.61142e-44	FCRL3	NM_052939	TSS200
cg08815403	4	88244142	-0.223977	4.09996e-41	HSD17B13;HSD17B13	NM_001136230;NM_178135	TSS200;TSS200
cg08827307	8	38965014	0.212408	3.22223e-20	ADAM32	NM_145004	TSS200	Island
cg08834902	16	8806690	0.206285	3.61325e-40	ABAT;ABAT	NM_020686;NM_000663	5'UTR;TSS200
cg08874609	5	126626360	0.249699	6.19999e-72	MEGF10	NM_032446	TSS200	Island
cg08880849	17	40274728	0.215507	2.0161e-17	HSPB9;KAT2A	NM_033194;NM_021078	TSS200;TSS1500	Island
cg08978665	16	3115707	-0.313765	2.18732e-71	IL32;IL32;IL32;IL32;IL32;IL32;IL32;IL32;IL32	NM_001012631;NM_001012632;NM_001012632;NM_001012636;NM_001012635;NM_001012633;NM_004221;NM_001012634;NM_001012718	5'UTR;5'UTR;1stExon;TSS200;5'UTR;5'UTR;5'UTR;5'UTR;5'UTR
cg08983215	16	2140326	0.207652	4.61102e-68	PKD1;MIR1225;PKD1	NM_001009944;NR_030646;NM_000296	Body;TSS200;Body	Island
cg08995609	11	66104115	-0.462754	2.09e-145	RIN1	NM_004292	TSS200	S_Shore
cg09084256	22	32555286	0.242763	3.67934e-52	C22orf42	NM_001010859	TSS200
cg09148649	11	3253659	-0.203622	6.29945e-59	MRGPRE	NM_001039165	TSS200	N_Shore
cg09177080	17	73840822	-0.221903	1.67616e-79	UNC13D	NM_199242	TSS200
cg09196959	6	30104440	-0.284444	2.05119e-45	TRIM40	NM_138700	TSS200
cg09232937	5	3595970	0.3152	4.31963e-79	IRX1	NM_024337	TSS200	Island
cg09233392	10	50887488	0.436653	3.0787e-99	C10orf53;C10orf53	NM_182554;NM_001042427	TSS200;TSS200	N_Shore
cg09237790	3	116428610	-0.422264	5.60109e-91	LOC285194	NR_015391	TSS200
cg09243900	1	156030844	0.266953	2.80185e-48	RAB25	NM_020387	TSS200
cg09249494	6	6588846	-0.284538	3.24897e-44	LY86;LOC285780	NM_004271;NR_026970	TSS200;Body
cg09321400	16	55690443	0.201384	7.17215e-53	SLC6A2	NM_001043	TSS200	Island
cg09414557	5	35048098	-0.240014	7.51469e-33	AGXT2	NM_031900	TSS200
cg09419444	16	69958792	0.201216	8.98918e-24	WWP2;WWP2	NM_199424;NM_007014	TSS200;Body
cg09432376	22	36044226	-0.361457	4.80045e-52	APOL6	NM_030641	TSS200
cg09435929	8	86350913	0.249802	6.21568e-39	CA3	NM_005181	TSS200	Island
cg09450024	19	45737623	0.219964	1.06423e-33	EXOC3L2	NM_138568	TSS200	Island
cg09462575	20	43803485	-0.358741	1.1521e-93	PI3	NM_002638	TSS200
cg09465698	5	140787623	0.274604	2.1733e-46	PCDHGA4;PCDHGA6;PCDHGB6;PCDHGA9;PCDHGA1;PCDHGA8;PCDHGA5;PCDHGB1;PCDHGB4;PCDHGA3;PCDHGA2;PCDHGA7;PCDHGB2;PCDHGB5;PCDHGB6;PCDHGB3	NM_018917;NM_018919;NM_032100;NM_018921;NM_018912;NM_032088;NM_018918;NM_018922;NM_003736;NM_018916;NM_018915;NM_018920;NM_018923;NM_018925;NM_018926;NM_018924	Body;Body;TSS200;Body;Body;Body;Body;Body;Body;Body;Body;Body;Body;Body;TSS200;Body	Island
cg09470638	19	15121509	0.216885	7.49646e-51	CCDC105	NM_173482	TSS200	N_Shore
cg09476130	1	159870086	0.273271	1.05248e-41	CCDC19	NM_012337	TSS200	Island
cg09514545	19	54200652	-0.224679	5.9027e-36	MIR525;MIR523	NR_030192;NR_030193	TSS200;TSS1500
cg09515953	19	38747355	0.218351	5.51196e-38	PPP1R14A	NM_033256	TSS200	Island
cg09527362	6	74162142	-0.21929	4.50908e-37	C6orf150	NM_138441	TSS200	S_Shore
cg09547119	19	52391367	0.269285	8.5202e-42	ZNF577;ZNF577;ZNF577	NR_024181;NM_032679;NM_001135590	TSS200;TSS200;TSS200	Island
cg09568464	19	56904901	0.246718	1.2263e-50	ZNF582	NM_144690	TSS200	Island
cg09571345	10	26931926	-0.246231	8.75543e-57	LOC731789	NR_026794	TSS200
cg09571376	11	20044622	0.258068	4.65672e-63	NAV2;NAV2;NAV2;NAV2	NM_182964;NM_001111018;NM_001111019;NM_145117	Body;Body;TSS200;Body
cg09577651	20	1600705	-0.315617	2.66432e-71	SIRPB1;SIRPB1;SIRPB1	NM_001135844;NM_006065;NM_001083910	TSS200;TSS200;TSS200
cg09578475	19	9473688	0.384127	1.35797e-78	ZNF177	NM_003451	TSS200	Island
cg09595185	17	46667812	0.24803	1.59428e-34	LOC404266;LOC404266	NR_033201;NR_033202	TSS200;TSS200	N_Shore
cg09614415	10	129535509	0.264505	2.42081e-62	FOXI2	NM_207426	TSS200	Island
cg09629657	5	179220795	-0.207337	1.3863e-40	LTC4S	NM_145867	TSS200	N_Shore
cg09638704	1	247654260	-0.209451	2.36701e-44	OR2W5	NM_001004698	TSS200
cg09643398	3	187454482	-0.367409	2.64e-111	BCL6;BCL6	NM_001706;NM_001130845	5'UTR;TSS200	N_Shore
cg09655403	5	78985495	0.212738	2.02448e-36	CMYA5	NM_153610	TSS200
cg09662920	1	78511433	-0.209119	7.54274e-48	GIPC2	NM_017655	TSS200	N_Shore
cg09664492	2	95940111	0.221613	7.32051e-61	PROM2;PROM2;PROM2	NM_001165977;NM_001165978;NM_144707	TSS200;TSS200;TSS200
cg09666573	3	11267627	-0.32102	1.63e-113	HRH1;HRH1;HRH1	NM_001098213;NM_001098211;NM_001098212	5'UTR;TSS200;5'UTR
cg09758894	11	102576508	-0.268826	5.8364e-72	MMP27	NM_022122	TSS200
cg09784347	3	158786963	0.340675	6.43284e-63	IQCJ;IQCJ	NM_001042705;NM_001042706	TSS200;TSS200
cg09802818	12	52604609	-0.315666	1.51383e-57	LOC283404	NR_027358	TSS200
cg09852127	5	140254845	0.280036	2.38205e-41	PCDHA12;PCDHA7;PCDHA6;PCDHA10;PCDHA4;PCDHA11;PCDHA8;PCDHA1;PCDHA2;PCDHA6;PCDHA1;PCDHA9;PCDHA5;PCDHA3;PCDHA12;PCDHA10	NM_018903;NM_018910;NM_018909;NM_018901;NM_018907;NM_018902;NM_018911;NM_031411;NM_018905;NM_031849;NM_018900;NM_031857;NM_018908;NM_018906;NM_031864;NM_031860	TSS200;Body;Body;Body;Body;Body;Body;Body;Body;Body;Body;Body;Body;Body;TSS200;Body	N_Shore
cg09877947	5	131593287	0.21035	3.98796e-16	PDLIM4;PDLIM4	NM_001131027;NM_003687	TSS200;TSS200	Island
cg09900436	20	58630954	-0.210074	1.4988e-22	C20orf197	NM_173644	TSS200
cg09968361	14	94855344	-0.28463	7.34622e-67	SERPINA1;SERPINA1;SERPINA1;SERPINA1;SERPINA1;SERPINA1;SERPINA1;SERPINA1;SERPINA1;SERPINA1;SERPINA1	NM_001127701;NM_001127703;NM_001002236;NM_001127702;NM_001127704;NM_001127706;NM_000295;NM_001127700;NM_001127705;NM_001002235;NM_001127707	5'UTR;5'UTR;5'UTR;5'UTR;5'UTR;5'UTR;TSS200;5'UTR;5'UTR;5'UTR;5'UTR
cg09987620	10	18549439	0.203046	1.0045e-53	CACNB2;CACNB2;CACNB2;CACNB2;CACNB2;CACNB2;CACNB2	NM_201571;NM_201593;NM_201597;NM_201572;NM_201596;NM_000724;NM_001167945	Body;Body;Body;Body;Body;TSS200;Body
cg10005270	10	128210036	-0.205659	1.17989e-32	C10orf90	NM_001004298	TSS200
cg10064871	11	6341908	-0.267813	2.62759e-84	PRKCDBP	NM_145040	TSS200	Island
cg10149889	3	187930530	-0.219803	6.54496e-36	LPP;LPP	NM_005578;NM_001167672	TSS200;5'UTR
cg10174063	6	29645038	-0.20092	1.10458e-14	ZFP57	NM_001109809	TSS200
cg10182317	6	123317487	0.205552	4.95734e-45	CLVS2	NM_001010852	TSS200	Island
cg10184889	8	86350919	0.230248	2.10116e-44	CA3	NM_005181	TSS200	Island
cg10204868	2	131512971	0.265175	5.39773e-50	FAM123C;FAM123C;FAM123C;FAM123C	NM_001105194;NM_152698;NM_001105195;NM_001105193	TSS1500;TSS200;TSS1500;TSS1500	N_Shore
cg10230442	3	186383752	0.221453	7.50301e-35	HRG	NM_000412	TSS200
cg10241484	16	62070219	0.206524	1.60888e-74	CDH8	NM_001796	TSS200	Island
cg10242602	4	188916875	0.281199	2.68775e-62	ZFP42	NM_174900	TSS200	Island
cg10249734	17	80292079	0.297864	3.10432e-62	SECTM1	NM_003004	TSS200	Island
cg10257049	5	154230308	0.210976	3.16064e-27	C5orf4	NM_032385	TSS200
cg10257870	5	78985484	0.212037	2.64712e-40	CMYA5	NM_153610	TSS200
cg10268345	16	2140404	0.288288	3.4341e-103	PKD1;MIR1225;PKD1	NM_001009944;NR_030646;NM_000296	Body;TSS200;Body	Island
cg10316474	22	39410068	-0.25827	1.27477e-80	APOBEC3C	NM_014508	TSS200
cg10377153	9	96846724	-0.259062	2.80602e-59	PTPDC1;PTPDC1	NM_152422;NM_177995	TSS200;Body
cg10377245	17	80189973	-0.297051	3.36e-116	SLC16A3;SLC16A3;SLC16A3	NM_001042423;NM_001042422;NM_004207	TSS200;5'UTR;5'UTR	Island
cg10387551	11	30038615	0.205268	4.13398e-57	KCNA4	NM_002233	TSS200	Island
cg10431989	3	108021214	-0.232289	2.87718e-41	HHLA2	NM_007072	TSS200
cg10469791	4	42895240	-0.31069	2.7588e-73	GRXCR1	NM_001080476	TSS200
cg10593400	1	86044176	-0.257852	5.89476e-30	DDAH1	NM_001134445	TSS200	S_Shore
cg10601582	19	22605234	0.216833	5.58822e-42	ZNF98	NM_001098626	TSS200
cg10606698	6	76203642	0.276624	1.65178e-28	FILIP1	NM_015687	TSS200
cg10648763	5	135364451	-0.218853	7.85806e-46	TGFBI	NM_000358	TSS200	N_Shore
cg10661615	10	120355262	0.219062	2.71032e-58	PRLHR	NM_004248	TSS200	Island
cg10678215	5	143191565	-0.204005	2.74179e-47	HMHB1	NM_021182	TSS200
cg10690919	17	48912545	0.209272	1.1001e-40	WFIKKN2	NM_175575	TSS200
cg10745272	4	2819770	0.240256	5.00245e-38	SH3BP2;SH3BP2;SH3BP2;SH3BP2	NM_003023;NM_001145855;NM_001145856;NM_001122681	TSS1500;Body;TSS200;5'UTR	Island
cg10752406	19	827776	-0.353257	1.04169e-94	AZU1	NM_001700	TSS200
cg10765212	2	190044638	0.252252	7.92516e-29	COL5A2	NM_000393	TSS200
cg10828284	22	50528333	0.318611	5.76077e-69	MOV10L1;MOV10L1;MOV10L1	NM_018995;NM_001164104;NM_001164105	TSS200;TSS200;TSS1500	Island
cg10852165	12	121570616	-0.297606	8.4766e-76	P2RX7	NM_002562	TSS200
cg10861751	1	192544716	-0.213602	5.24428e-29	RGS1	NM_002922	TSS200
cg10906826	2	240985618	-0.279888	1.36741e-60	OR6B3	NM_173351	TSS200	S_Shelf
cg10919344	11	59210634	-0.20421	2.96315e-28	OR5A1	NM_001004728	TSS200
cg10923408	13	31506710	0.200893	4.95661e-43	C13orf26	NM_152325	TSS200
cg10937408	17	77478569	-0.312905	7.43057e-46	HRNBP3	NM_001082575	TSS200
cg10952220	3	46448671	-0.235934	4.58137e-32	CCRL2;CCRL2	NM_001130910;NM_003965	TSS1500;TSS200
cg11009736	2	119699682	-0.366079	7.61254e-59	MARCO	NM_006770	TSS200
cg11035100	20	31870935	-0.268947	1.22613e-48	C20orf114	NM_033197	TSS200
cg11052143	2	202484020	0.334204	4.95874e-67	ALS2CR11;ALS2CR11;ALS2CR11;ALS2CR11	NM_152525;NM_001168221;NM_001168216;NM_001168217	TSS200;TSS200;TSS200;TSS200	S_Shore
cg11098259	15	58430391	-0.393868	2.14466e-96	AQP9	NM_020980	TSS200
cg11108890	2	85811471	-0.22991	1.46563e-76	VAMP5	NM_006634	TSS200	Island
cg11188031	5	156485648	-0.255253	1.1152e-36	HAVCR1;HAVCR1	NM_001099414;NM_012206	TSS200;TSS200
cg11199639	8	39172111	0.23335	1.75968e-42	ADAM5P	NR_001448	TSS200
cg11201447	8	128808063	-0.641394	8.15e-157	MIR1204;PVT1	NR_031609;NR_003367	TSS200;Body	S_Shore
cg11206634	2	128458399	-0.201886	1.03103e-30	SFT2D3	NM_032740	TSS200	N_Shore
cg11207353	19	18508493	-0.205299	1.80765e-22	LRRC25	NM_145256	TSS200
cg11210878	11	62689065	0.253301	6.77401e-35	CHRM1	NM_000738	TSS200	N_Shore
cg11241627	7	19185165	0.213387	4.49532e-50	FERD3L	NM_152898	TSS200	S_Shore
cg11267802	1	153123593	-0.365644	3.92101e-64	SPRR2G	NM_001014291	TSS200
cg11301556	20	44657798	0.253586	1.26427e-72	SLC12A5;SLC12A5	NM_020708;NM_001134771	TSS200;Body	Island
cg11318133	12	113416268	-0.207977	1.9841e-102	OAS2;OAS2;OAS2	NM_001032731;NM_016817;NM_002535	TSS200;TSS200;TSS200
cg11323506	5	80529135	0.203183	1.60196e-24	RNU5E;RNU5D;CKMT2;CKMT2;CKMT2	NR_002754;NR_002755;NM_001825;NM_001099735;NM_001099736	Body;Body;TSS200;TSS200;TSS200
cg11323650	11	55905246	-0.207625	5.50912e-26	OR8J3	NM_001004064	TSS200
cg11340260	17	4835476	-0.2224	1.39928e-48	GP1BA	NM_000173	TSS200
cg11355135	2	108602860	0.222635	8.59677e-27	SLC5A7	NM_021815	TSS200	Island
cg11368643	5	140625059	0.200471	6.50016e-45	PCDHB15	NM_018935	TSS200	N_Shore
cg11429044	19	13947473	-0.286997	2.21227e-56	MIR23A;MIR27A;MIR24-2	NR_029495;NR_029501;NR_029497	TSS200;TSS200;TSS1500	S_Shelf
cg11448683	1	45274099	-0.21602	3.54418e-62	TCTEX1D4;BTBD19	NM_001013632;NM_001136537	TSS1500;TSS200	S_Shore
cg11465442	8	11832261	-0.204797	1.65241e-27	DEFB136	NM_001033018	TSS200
cg11480800	15	55881075	0.212587	1.11054e-41	PYGO1	NM_015617	TSS200	Island
cg11525643	15	35046765	0.293028	9.28073e-52	GJD2	NM_020660	TSS200	Island
cg11552829	5	169532721	0.236953	1.33031e-28	FOXI1;FOXI1	NM_144769;NM_012188	TSS200;TSS200	N_Shore
cg11558551	19	17516442	-0.24252	2.77591e-96	BST2	NM_004335	TSS200
cg11628880	21	37852492	0.268132	1.08912e-50	CLDN14;CLDN14;CLDN14;CLDN14	NM_001146078;NM_001146079;NM_001146077;NM_144492	5'UTR;TSS200;5'UTR;TSS200
cg11697226	18	59992385	0.221115	1.05994e-31	TNFRSF11A	NM_003839	TSS200	Island
cg11729430	2	209028478	-0.264663	5.4795e-43	CRYGA	NM_014617	TSS200
cg11737334	19	17862210	-0.225238	1.13042e-26	FCHO1;FCHO1;FCHO1;FCHO1	NM_001161357;NM_001161359;NM_015122;NM_001161358	5'UTR;TSS200;TSS200;5'UTR	S_Shelf
cg11767757	21	40145404	-0.260054	3.49755e-57	NCRNA00114	NR_027065	TSS200
cg11807006	17	7239821	-0.292778	5.15007e-54	ACAP1	NM_014716	TSS200
cg11807153	5	140098496	-0.22763	1.4655e-27	VTRNA1-2	NR_026704	TSS200
cg11843238	5	131593191	0.209844	5.79759e-14	PDLIM4;PDLIM4	NM_001131027;NM_003687	TSS200;TSS200	Island
cg11905007	3	62861071	0.204404	1.77057e-34	CADPS;CADPS;CADPS	NM_003716;NM_183394;NM_183393	TSS200;TSS200;TSS200	Island
cg11914795	10	63422555	0.224736	4.1286e-40	C10orf107	NM_173554	TSS200	Island
cg12039611	1	156786653	-0.208054	5.29218e-29	NTRK1;SH2D2A;SH2D2A;SH2D2A;SH2D2A;SH2D2A	NM_001007792;NM_003975;NM_001161444;NM_001161443;NM_001161442;NM_001161441	Body;TSS200;TSS200;TSS1500;TSS200;TSS200	S_Shelf
cg12117658	17	56406294	-0.207619	1.14339e-37	BZRAP1;BZRAP1	NM_024418;NM_004758	TSS200;TSS200	S_Shelf
cg12123019	19	18197853	-0.324811	9.93465e-52	IL12RB1;IL12RB1	NM_005535;NM_153701	TSS200;TSS200
cg12151124	19	10381416	-0.206188	5.34936e-77	ICAM1	NM_000201	TSS200	Island
cg12179658	3	11178652	-0.202023	1.60426e-59	HRH1	NM_001098213	TSS200
cg12200124	5	179220820	-0.238981	9.80127e-43	LTC4S	NM_145867	TSS200	N_Shore
cg12222881	17	40834024	-0.240516	7.77968e-26	CNTNAP1;CCR10	NM_003632;NM_016602	TSS1500;TSS200	N_Shore
cg12232903	4	10686413	-0.255009	6.06083e-39	CLNK	NM_052964	TSS200
cg12285118	10	14816973	-0.305446	1.09295e-48	FAM107B	NM_031453	TSS200
cg12296772	8	17271067	0.26631	1.57055e-58	MTMR7	NM_004686	TSS200	Island
cg12304520	5	140810123	0.231532	8.79312e-38	PCDHGA4;PCDHGA11;PCDHGA11;PCDHGA9;PCDHGA1;PCDHGB1;PCDHGB6;PCDHGA12;PCDHGB3;PCDHGB7;PCDHGA6;PCDHGA8;PCDHGA10;PCDHGA5;PCDHGB4;PCDHGA3;PCDHGA2;PCDHGA12;PCDHGB2;PCDHGA7;PCDHGB5	NM_018917;NM_032092;NM_018914;NM_018921;NM_018912;NM_018922;NM_018926;NM_003735;NM_018924;NM_018927;NM_018919;NM_032088;NM_018913;NM_018918;NM_003736;NM_018916;NM_018915;NM_032094;NM_018923;NM_018920;NM_018925	Body;Body;Body;Body;Body;Body;Body;TSS200;Body;Body;Body;Body;Body;Body;Body;Body;Body;TSS200;Body;Body;Body	N_Shore
cg12351433	2	48982957	0.21036	5.89248e-42	LHCGR	NM_000233	TSS200	Island
cg12354861	1	9714810	-0.208487	1.11354e-33	C1orf200;PIK3CD	NR_027045;NM_005026	TSS200;5'UTR	S_Shore
cg12377139	10	22634218	0.252245	4.87318e-64	SPAG6;SPAG6	NM_012443;NM_172242	TSS200;TSS200	Island
cg12389461	20	4795836	-0.206714	3.6231e-21	RASSF2;RASSF2	NM_014737;NM_170774	5'UTR;TSS200
cg12409525	21	42219211	0.233071	1.56976e-49	DSCAM	NM_001389	TSS200	Island
cg12422154	6	30130819	-0.251028	6.57985e-54	TRIM15	NM_033229	TSS200
cg12456825	3	121312127	0.209946	3.08063e-31	FBXO40	NM_016298	TSS200
cg12463722	17	56232499	-0.208065	5.5322e-28	OR4D1	NM_012374	TSS200	N_Shore
cg12492087	15	42749885	0.200247	5.27302e-38	ZFP106	NM_022473	TSS200
cg12506165	12	116997072	-0.414863	4.5291e-102	MAP1LC3B2	NM_001085481	TSS200
cg12530503	15	89911148	0.218041	8.79912e-64	MIR9-3	NR_029692	TSS200	Island
cg12569246	6	76203666	0.2906	9.06497e-36	FILIP1	NM_015687	TSS200
cg12610471	10	22634199	0.202985	4.17572e-51	SPAG6;SPAG6	NM_012443;NM_172242	TSS200;TSS200	Island
cg12639429	18	21572622	0.207179	4.99933e-43	TTC39C	NM_153211	TSS200
cg12663811	1	901685	-0.245587	1.00061e-79	PLEKHN1;PLEKHN1	NM_032129;NM_001160184	TSS200;TSS200	Island
cg12699599	15	40643142	-0.252116	6.49786e-62	PHGR1	NM_001145643	TSS200
cg12710152	1	32716773	-0.221402	2.38958e-50	LCK	NM_005356	TSS200	S_Shelf
cg12737536	10	5227162	-0.214777	2.40039e-41	AKR1CL1	NR_027916	TSS200
cg12738765	11	56345354	-0.279199	7.53806e-54	OR5M10;OR8U8	NM_001004741;NM_001013356	TSS200;Body
cg12743978	21	19617145	0.23457	3.47408e-61	CHODL	NM_024944	TSS200	Island
cg12744859	17	46669492	0.337632	6.62267e-54	LOC404266;HOXB5;LOC404266;LOC404266;LOC404266	NR_033204;NM_002147;NR_033201;NR_033203;NR_033202	TSS200;3'UTR;Body;TSS200;Body	Island
cg12769118	1	247712377	-0.27987	3.07752e-54	C1orf150	NM_145278	TSS200
cg12863545	17	8869136	0.319656	4.18337e-94	PIK3R5	NM_001142633	TSS200	Island
cg12864235	5	27038782	0.363577	4.4743e-53	CDH9	NM_016279	TSS200
cg12864389	8	145025178	-0.418978	8.58677e-95	PLEC1;PLEC1;PLEC1;PLEC1	NM_000445;NM_201378;NM_201379;NM_201380	Body;Body;Body;TSS200	Island
cg12894524	12	116997069	-0.306	2.08879e-57	MAP1LC3B2	NM_001085481	TSS200
cg12907644	11	18270341	-0.291161	1.2093e-77	SAA2;SAA2	NM_030754;NM_001127380	TSS200;TSS200
cg12957986	1	111061829	-0.203298	8.70415e-41	KCNA10	NM_005549	TSS200
cg12963656	3	101659687	-0.251669	6.47943e-26	LOC152225	NR_026934	TSS200
cg12976883	2	231090376	-0.210374	1.1862e-39	SP140;SP140	NM_001005176;NM_007237	TSS200;TSS200
cg12981595	17	39254427	-0.239873	1.02942e-38	KRTAP4-8	NM_031960	TSS200
cg13014558	11	60738971	-0.222201	3.35178e-44	CD6	NM_006725	TSS200
cg13018120	17	72619962	-0.201498	3.50706e-18	CD300E	NM_181449	TSS200
cg13027458	16	59789219	-0.327068	2.28931e-92	LOC644649	NR_028471	TSS200	S_Shore
cg13049992	5	125800778	0.232085	8.10722e-72	GRAMD3;GRAMD3;GRAMD3;GRAMD3;GRAMD3	NM_001146321;NM_001146320;NM_001146322;NM_001146319;NM_023927	Body;5'UTR;TSS200;Body;Body
cg13070763	3	46448963	-0.211877	1.11199e-37	CCRL2;CCRL2;CCRL2	NM_003965;NM_003965;NM_001130910	5'UTR;1stExon;TSS200
cg13072214	8	145060799	-0.370556	3.66835e-88	PARP10	NM_032789	TSS200	N_Shelf
cg13125157	17	50237403	0.223988	3.02098e-28	CA10;CA10;CA10	NM_001082533;NM_001082534;NM_020178	TSS1500;TSS200;TSS1500	S_Shore
cg13138089	2	233251770	0.263496	5.97996e-64	ECEL1P2	NR_028501	TSS200	Island
cg13166875	22	30868060	-0.205394	3.59266e-41	SEC14L3	NM_174975	TSS200
cg13172549	7	27153636	0.231896	1.94403e-33	HOXA3;HOXA3;HOXA3	NM_153631;NM_030661;NM_153632	5'UTR;5'UTR;TSS200	Island
cg13229867	3	151058783	-0.237743	2.4672e-41	MED12L;P2RY12;P2RY12	NM_053002;NM_176876;NM_022788	Body;TSS200;5'UTR
cg13248581	22	17680545	0.280987	4.40513e-51	CECR1;CECR1	NM_177405;NM_017424	TSS200;Body
cg13270625	18	21452819	0.226346	5.06497e-51	LAMA3;LAMA3;LAMA3;LAMA3	NM_001127718;NM_000227;NM_198129;NM_001127717	TSS200;TSS200;Body;Body
cg13290149	20	61002739	0.208178	6.62616e-60	C20orf151	NM_080833	TSS200
cg13293524	17	46651822	0.296343	1.70895e-63	HOXB3	NM_002146	TSS200	N_Shelf
cg13300939	1	202091868	0.200818	2.85409e-47	GPR37L1	NM_004767	TSS200
cg13309012	21	26946167	-0.554778	9.28e-129	MIR155HG;MIR155	NR_001458;NR_030784	Body;TSS200
cg13407335	17	7832852	0.203404	7.3195e-48	KCNAB3	NM_004732	TSS200	Island
cg13439241	11	63273507	-0.520942	3.20733e-87	LGALS12;LGALS12;LGALS12	NM_033101;NM_001142536;NM_001142535	TSS200;TSS200;TSS200
cg13473356	3	179754613	0.206331	2.49968e-52	PEX5L	NM_016559	TSS200	Island
cg13475578	12	99548550	0.217528	2.04448e-36	ANKS1B;ANKS1B;ANKS1B	NM_020140;NM_181670;NM_152788	TSS200;TSS200;Body
cg13480357	2	219906406	0.205388	8.82995e-28	CCDC108;CCDC108	NM_194302;NM_152389	TSS200;TSS200	S_Shore
cg13530938	2	239140190	0.220507	3.68023e-37	LOC151174;LOC643387;LOC151174	NR_026926;NR_026923;NR_026925	Body;TSS200;Body	Island
cg13568258	19	48823427	-0.320414	8.9e-121	CCDC114	NM_144577	TSS200	N_Shore
cg13586051	3	58200471	-0.335615	1.3358e-76	DNASE1L3	NM_004944	TSS200
cg13614409	13	31506752	0.269515	7.48504e-32	C13orf26	NM_152325	TSS200
cg13617087	6	31107321	-0.238682	1.27696e-35	PSORS1C1;PSORS1C2	NM_014068;NM_014069	Body;TSS200
cg13670306	17	7239771	-0.267606	3.91796e-43	ACAP1	NM_014716	TSS200
cg13675051	8	101315498	-0.274264	2.09283e-36	RNF19A;RNF19A	NM_183419;NM_015435	5'UTR;TSS200
cg13703871	19	9473674	0.210769	2.52574e-42	ZNF177	NM_003451	TSS200	Island
cg13719901	3	46608139	0.269526	9.62595e-34	LRRC2;LRRC2	NM_024750;NM_024512	5'UTR;TSS200	S_Shore
cg13737221	9	130517769	0.239263	8.74827e-61	SH2D3C;SH2D3C;SH2D3C;SH2D3C;SH2D3C;SH2D3C	NM_005489;NM_001142531;NM_001142532;NM_170600;NM_001142533;NM_001142534	Body;5'UTR;5'UTR;Body;TSS200;TSS1500	Island
cg13747967	16	57392618	-0.230696	1.54935e-43	CCL22	NM_002990	TSS200
cg13753460	14	101520989	-0.230098	2.18413e-58	MIR134;MIR668;MIR485	NR_029698;NR_030408;NR_030160	TSS200;TSS1500;TSS1500
cg13762704	19	55141723	-0.213751	5.83566e-35	LILRB1;LILRB1;LILRB1;LILRB1	NM_001081639;NM_006669;NM_001081638;NM_001081637	TSS200;5'UTR;TSS200;TSS1500
cg13775050	11	104916075	-0.511704	4.24172e-61	CARD16;CASP1;CASP1;CASP1;CASP1;CASP1;CARD16	NM_001017534;NM_001223;NM_033292;NM_033294;NM_033293;NM_033295;NM_052889	TSS200;Body;Body;Body;Body;Body;TSS200
cg13786089	19	3869086	0.200725	4.58032e-48	ZFR2;ZFR2;ZFR2	NR_027149;NM_015174;NM_001145640	TSS200;TSS200;TSS200	Island
cg13870494	9	72658358	0.288954	1.82014e-59	MAMDC2	NM_153267	TSS200	N_Shore
cg13906811	2	50575093	0.254652	1.35007e-66	NRXN1;NRXN1;NRXN1	NM_004801;NM_001135659;NM_138735	Body;Body;TSS200	S_Shore
cg13927832	4	7436861	-0.293169	6.49632e-71	PSAPL1;SORCS2	NM_001085382;NM_020777	TSS200;Body
cg13928490	13	51640442	-0.307284	8.52699e-39	GUCY1B2	NR_003923	TSS200
cg13985198	1	45242073	-0.251421	2.36913e-95	SNORD46;RPS8;SNORD38A	NR_000024;NM_001012;NR_001456	TSS200;Body;TSS1500	S_Shore
cg13994241	17	46667725	0.296185	2.40156e-55	LOC404266;LOC404266	NR_033201;NR_033202	TSS200;TSS200	N_Shore
cg14010720	20	62168878	-0.272107	3.36574e-65	PTK6	NM_005975	TSS200	S_Shore
cg14040131	9	139247374	0.205643	5.7589e-24	GPSM1;GPSM1	NM_001145638;NM_001145639	Body;TSS200
cg14054990	21	31874502	-0.204622	2.89368e-36	KRTAP19-5	NM_181611	TSS200
cg14085262	1	203155938	-0.291903	4.51773e-64	CHI3L1	NM_001276	TSS200
cg14153654	1	8001027	-0.398851	3.47e-131	TNFRSF9	NM_001561	TSS200	N_Shore
cg14158583	1	161059458	0.201518	4.28065e-49	PVRL4	NM_030916	TSS200
cg14159026	6	105584551	0.202397	1.56567e-39	BVES;BVES	NM_147147;NM_007073	TSS1500;TSS200	Island
cg14186937	11	101454765	0.287713	5.54656e-67	TRPC6	NM_004621	TSS200	S_Shore
cg14204430	4	116035217	0.206078	1.4677e-35	NDST4	NM_022569	TSS200
cg14231297	19	58629901	0.293571	7.87758e-73	ZSCAN18;ZSCAN18	NR_027135;NM_001145542	TSS200;TSS200	Island
cg14250048	10	135340785	-0.242909	2.93315e-41	CYP2E1	NM_000773	TSS200	N_Shore
cg14263139	11	66104018	-0.251091	1.90404e-79	RIN1	NM_004292	TSS200	S_Shore
cg14267780	11	1643498	-0.288059	9.8591e-53	HCCA2;KRTAP5-4	NM_053005;NM_001012709	Body;TSS200
cg14294096	11	43581118	-0.202055	2.10874e-52	MIR670	NR_031577	TSS200
cg14385362	9	127054095	-0.227567	2.09481e-36	NEK6;NEK6;NEK6;NEK6;NEK6;NEK6;NEK6	NM_001166169;NM_001145001;NM_001166170;NM_001166171;NM_014397;NM_001166167;NM_001166168	TSS1500;5'UTR;TSS200;TSS200;5'UTR;Body;5'UTR
cg14391855	11	66104174	-0.425767	6.5767e-103	RIN1	NM_004292	TSS200	S_Shore
cg14416371	11	43602847	0.201059	3.02913e-36	MIR129-2	NR_029697	TSS200	Island
cg14441976	5	128301083	0.244334	2.9566e-75	SLC27A6;SLC27A6	NM_001017372;NM_014031	TSS200;TSS200	Island
cg14456683	3	147127010	0.317098	4.01783e-86	ZIC1	NM_003412	TSS200	Island
cg14507560	5	1882885	0.2188	9.81113e-41	IRX4	NM_016358	TSS200	Island
cg14515791	1	178310545	0.30783	1.40307e-44	RASAL2;RASAL2	NM_170692;NM_004841	Body;TSS200
cg14520913	11	114166440	-0.35404	1.75309e-85	NNMT	NM_006169	TSS200
cg14550985	11	66104159	-0.370699	2.1453e-76	RIN1	NM_004292	TSS200	S_Shore
cg14557699	5	140254909	0.25238	2.43621e-34	PCDHA12;PCDHA7;PCDHA6;PCDHA10;PCDHA4;PCDHA11;PCDHA8;PCDHA1;PCDHA2;PCDHA6;PCDHA1;PCDHA9;PCDHA5;PCDHA3;PCDHA12;PCDHA10	NM_018903;NM_018910;NM_018909;NM_018901;NM_018907;NM_018902;NM_018911;NM_031411;NM_018905;NM_031849;NM_018900;NM_031857;NM_018908;NM_018906;NM_031864;NM_031860	TSS200;Body;Body;Body;Body;Body;Body;Body;Body;Body;Body;Body;Body;Body;TSS200;Body	N_Shore
cg14601357	20	62168764	-0.238965	1.94618e-56	PTK6	NM_005975	TSS200	S_Shore
cg14652095	6	26018185	0.218493	1.53084e-44	HIST1H1A	NM_005325	TSS200	N_Shelf
cg14663914	19	827739	-0.337201	1.82404e-90	AZU1	NM_001700	TSS200
cg14681055	10	104001261	0.209353	4.97861e-48	PITX3	NM_005029	TSS200	Island
cg14690065	22	36044234	-0.264116	2.75439e-38	APOL6	NM_030641	TSS200
cg14742937	8	39172097	0.253255	3.02942e-47	ADAM5P	NR_001448	TSS200
cg14792160	1	152758632	-0.243859	3.8204e-58	LCE1E	NM_178353	TSS200
cg14800014	5	125800764	0.219705	1.05265e-81	GRAMD3;GRAMD3;GRAMD3;GRAMD3;GRAMD3	NM_001146321;NM_001146320;NM_001146322;NM_001146319;NM_023927	Body;5'UTR;TSS200;Body;Body
cg14834675	12	70083105	-0.232476	4.24817e-91	BEST3;BEST3	NM_032735;NM_152439	Body;TSS200
cg14864103	13	113622738	0.21932	9.24952e-21	MCF2L	NM_001112732	TSS200	Island
cg14885762	17	75446450	-0.300767	1.57366e-77	SEPT9;SEPT9;SEPT9;SEPT9;SEPT9;SEPT9	NM_001113496;NM_001113492;NM_001113493;NM_001113491;NM_006640;NM_001113494	TSS200;Body;Body;Body;Body;Body	N_Shore
cg14943722	3	50341009	0.200963	9.68484e-32	HYAL1;HYAL1;HYAL1;HYAL1;HYAL1;HYAL1	NM_153285;NM_153282;NM_153281;NM_007312;NM_033159;NM_153283	TSS200;TSS200;5'UTR;TSS200;TSS200;TSS200
cg14989243	6	76203530	0.266106	2.66132e-36	FILIP1	NM_015687	TSS200
cg14990808	6	28493651	-0.287497	4.58261e-31	GPX5;GPX5	NM_003996;NM_001509	TSS200;TSS200
cg15026767	1	153521758	-0.353897	1.43894e-74	S100A3	NM_002960	TSS200
cg15027294	12	1609537	-0.267469	4.75458e-35	LOC100292680	NR_028415	TSS200
cg15044957	11	30038672	0.243788	7.4595e-53	KCNA4	NM_002233	TSS200	Island
cg15095917	17	7482694	-0.308176	5.17441e-85	CD68;CD68	NM_001040059;NM_001251	TSS200;TSS200	N_Shelf
cg15096829	1	202092005	0.20699	3.5711e-47	GPR37L1	NM_004767	TSS200
cg15133351	2	176948732	0.237501	1.40539e-33	EVX2	NM_001080458	TSS200	N_Shore
cg15138846	8	18067560	-0.290454	5.9358e-86	NAT1;NAT1;NAT1;NAT1;NAT1;NAT1;NAT1;NAT1	NM_001160176;NM_001160175;NM_001160173;NM_000662;NM_001160172;NM_001160171;NM_001160179;NM_001160170	TSS200;TSS200;TSS200;TSS200;TSS200;TSS200;5'UTR;TSS200
cg15141868	7	37959966	-0.307695	2.84339e-64	EPDR1	NM_017549	TSS200	N_Shore
cg15167202	5	149997153	-0.338219	1.17034e-78	SYNPO;SYNPO	NM_001166208;NM_001166209	5'UTR;TSS200
cg15169829	12	51236693	0.263841	1.42681e-48	TMPRSS12	NM_182559	TSS200	Island
cg15231794	19	4639844	-0.229608	2.34034e-84	TNFAIP8L1;TNFAIP8L1	NM_001167942;NM_152362	TSS200;5'UTR	S_Shore
cg15281283	21	42733894	-0.276096	2.18495e-29	MX2	NM_002463	TSS200
cg15310492	11	30038677	0.251897	5.95783e-71	KCNA4	NM_002233	TSS200	Island
cg15360181	3	143567492	-0.431872	1.58517e-68	SLC9A9	NM_173653	TSS200
cg15366555	2	74601926	0.236545	2.33149e-83	DCTN1;DCTN1;DCTN1;DCTN1	NM_001135040;NM_004082;NM_001135041;NM_023019	Body;Body;TSS200;TSS200
cg15484375	11	18287647	-0.301114	4.9077e-78	SAA1;SAA1	NM_199161;NM_000331	TSS200;TSS200
cg15552238	19	14785749	-0.202881	1.61096e-32	EMR3	NM_032571	TSS200
cg15597855	1	117753602	0.228758	1.26191e-50	VTCN1	NM_024626	TSS200
cg15610437	19	827821	-0.222457	1.39424e-70	AZU1	NM_001700	TSS200
cg15613420	5	134735637	0.25446	1.2779e-40	H2AFY;H2AFY;H2AFY;H2AFY	NM_138610;NM_004893;NM_138609;NM_001040158	TSS1500;TSS200;TSS1500;TSS1500	S_Shore
cg15617950	19	50004158	-0.20529	9.33771e-25	MIR150	NR_029703	TSS200
cg15727185	17	6735146	0.224382	3.08576e-46	TEKT1	NM_053285	TSS200
cg15746620	19	14785849	-0.256806	6.13359e-34	EMR3	NM_032571	TSS200
cg15792367	19	51531484	-0.206224	1.02567e-30	KLK11;KLK11;KLK11	NM_144947;NM_001167605;NM_006853	TSS1500;TSS200;TSS200	N_Shelf
cg15811515	16	31580989	0.324601	3.22498e-59	CSDAP1	NR_027011	TSS200	Island
cg15818715	22	44577211	-0.215797	3.15911e-30	PARVG;PARVG;PARVG;PARVG;PARVG;PARVG	NM_001137605;NR_024427;NM_001137606;NR_024428;NR_024426;NM_022141	5'UTR;Body;TSS200;TSS200;Body;5'UTR
cg15842276	11	92702648	0.202441	5.29639e-52	MTNR1B	NM_005959	TSS200	N_Shore
cg15896939	1	156030809	0.261774	4.67664e-60	RAB25	NM_020387	TSS200
cg15929698	7	24323792	0.209608	4.92533e-39	NPY	NM_000905	TSS200	Island
cg15949044	5	140864549	0.215683	1.42171e-25	PCDHGA4;PCDHGC3;PCDHGA12;PCDHGA11;PCDHGA11;PCDHGA9;PCDHGA1;PCDHGB1;PCDHGC4;PCDHGB6;PCDHGB3;PCDHGC4;PCDHGB7;PCDHGA6;PCDHGA8;PCDHGA10;PCDHGA5;PCDHGB4;PCDHGA3;PCDHGA2;PCDHGA7;PCDHGB2;PCDHGB5;PCDHGC3	NM_018917;NM_002588;NM_003735;NM_032092;NM_018914;NM_018921;NM_018912;NM_018922;NM_018928;NM_018926;NM_018924;NM_032406;NM_018927;NM_018919;NM_032088;NM_018913;NM_018918;NM_003736;NM_018916;NM_018915;NM_018920;NM_018923;NM_018925;NM_032403	Body;Body;Body;Body;Body;Body;Body;Body;TSS200;Body;Body;TSS200;Body;Body;Body;Body;Body;Body;Body;Body;Body;Body;Body;Body	Island
cg16005494	7	70597713	0.213632	4.65622e-55	WBSCR17	NM_022479	TSS200	Island
cg16027761	13	53422871	0.218819	3.50637e-50	PCDH8;PCDH8	NM_002590;NM_032949	TSS200;TSS200	Island
cg16080552	1	59043199	0.224813	2.61979e-31	TACSTD2	NM_002353	TSS200	Island
cg16091981	1	17634543	-0.206015	3.7003e-42	PADI4	NM_012387	TSS200
cg16210447	20	54987076	-0.298542	5.32014e-75	CASS4;CASS4;CASS4;CASS4	NM_001164114;NM_001164115;NM_001164116;NM_020356	TSS1500;TSS1500;TSS200;TSS1500
cg16232183	13	96204854	0.207866	4.11198e-21	CLDN10;CLDN10;CLDN10	NM_006984;NM_182848;NM_001160100	TSS200;Body;Body	Island
cg16290689	13	31506685	0.205511	1.55202e-47	C13orf26	NM_152325	TSS200
cg16290996	1	173835989	-0.246779	9.24258e-60	GAS5;SNORD78;SNORD76;SNORD77;SNORD44;SNORD79	NR_002578;NR_003944;NR_003942;NR_003943;NR_002750;NR_003939	Body;TSS1500;TSS200;TSS1500;TSS1500;TSS1500	N_Shore
cg16295725	4	10459219	0.226817	6.42006e-27	ZNF518B	NM_053042	TSS200	Island
cg16341979	14	94576977	-0.300792	1.40392e-63	IFI27;IFI27	NM_005532;NM_001130080	TSS200;TSS200
cg16355785	5	161274751	0.235375	1.94548e-53	GABRA1;GABRA1;GABRA1;GABRA1;GABRA1;GABRA1	NM_001127645;NM_001127643;NM_001127643;NM_001127646;NM_000806;NM_001127644	TSS1500;1stExon;5'UTR;TSS1500;5'UTR;TSS200
cg16375358	17	64873337	-0.252952	6.80349e-61	CACNG5;CACNG5	NM_145811;NM_014404	TSS200;TSS200
cg16408593	1	117753591	0.215084	9.02344e-40	VTCN1	NM_024626	TSS200
cg16425038	14	24641194	0.281697	4.24201e-50	REC8;REC8	NM_001048205;NM_005132	TSS200;TSS200	Island
cg16476427	11	107582876	-0.237971	1.85821e-36	SLN	NM_003063	TSS200
cg16491617	8	54164391	0.201914	1.17101e-47	OPRK1	NM_000912	TSS200	Island
cg16565154	1	151129062	-0.346896	3.12297e-52	TNFAIP8L2	NM_024575	TSS200
cg16578568	16	29757405	-0.200027	6.4627e-28	C16orf54	NM_175900	TSS200
cg16669650	6	42110833	-0.215651	2.63772e-79	C6orf132	NM_001164446	TSS200	S_Shore
cg16697850	7	141946928	-0.23958	1.59477e-41	MOXD2	NR_024346	TSS200
cg16719560	2	85811421	-0.278615	1.7574e-87	VAMP5	NM_006634	TSS200	Island
cg16780603	2	169659047	-0.244792	9.36109e-30	NOSTRIN;NOSTRIN;NOSTRIN;NOSTRIN	NM_001171631;NM_052946;NM_001171632;NM_001039724	5'UTR;TSS200;TSS200;TSS200
cg16790847	3	147123429	0.278256	5.18644e-92	ZIC4;ZIC4;ZIC4	NM_032153;NM_001168378;NM_001168379	5'UTR;TSS1500;TSS200	N_Shelf
cg16791528	2	79347532	-0.244844	4.7377e-63	REG1A	NM_002909	TSS200
cg16800165	14	85996364	0.231875	8.58128e-44	FLRT2	NM_013231	TSS200	N_Shore
cg16832407	9	73736539	0.229864	1.19249e-43	TRPM3	NM_001007471	TSS200
cg16857548	18	3011965	0.217536	4.97477e-39	LPIN2	NM_014646	TSS200	N_Shore
cg16857801	11	49580017	0.300181	1.36397e-85	LOC440040	NR_027044	TSS200
cg16929739	3	11178593	-0.259385	2.99747e-50	HRH1	NM_001098213	TSS200
cg16960758	2	169658992	-0.200366	1.31047e-37	NOSTRIN;NOSTRIN;NOSTRIN;NOSTRIN	NM_001171631;NM_052946;NM_001171632;NM_001039724	5'UTR;TSS200;TSS200;TSS200
cg16964348	7	24323799	0.258111	4.23674e-26	NPY	NM_000905	TSS200	Island
cg16983159	5	138862441	-0.206374	2.00363e-18	TMEM173	NM_198282	TSS200
cg17004025	19	840795	-0.204809	1.31794e-39	PRTN3	NM_002777	TSS200	N_Shelf
cg17014757	1	203156097	-0.23671	1.55787e-27	CHI3L1	NM_001276	TSS200
cg17019053	2	74875263	0.220352	2.12507e-39	C2orf65	NM_138804	TSS200	Island
cg17055993	8	134115431	0.22942	7.39684e-47	TG;SLA;SLA	NM_003235;NM_001045556;NM_001045557	Body;TSS200;TSS200
cg17105755	2	74875317	0.237473	6.5203e-52	C2orf65	NM_138804	TSS200	Island
cg17108141	1	86044230	-0.24803	7.67982e-30	DDAH1	NM_001134445	TSS200	S_Shore
cg17203352	17	48912487	0.219021	2.95561e-38	WFIKKN2	NM_175575	TSS200
cg17219660	1	202091880	0.254723	1.94768e-44	GPR37L1	NM_004767	TSS200
cg17221738	3	150690403	0.239548	5.22301e-41	CLRN1;CLRN1OS	NM_174878;NR_024066	1stExon;TSS200
cg17240725	7	73149356	-0.24746	3.9235e-39	WBSCR26	NR_026690	TSS200	N_Shelf
cg17269633	17	42733600	0.341313	7.10059e-73	C17orf104	NM_001145080	TSS200	Island
cg17315454	7	75443174	-0.315744	4.31631e-49	CCL24	NM_002991	TSS200
cg17333767	22	17680561	0.222234	9.48512e-39	CECR1;CECR1	NM_177405;NM_017424	TSS200;Body
cg17382048	11	118754386	-0.283059	1.18468e-61	CXCR5	NM_001716	TSS200
cg17408527	19	58629967	0.240806	6.14199e-65	ZSCAN18;ZSCAN18	NR_027135;NM_001145542	TSS200;TSS200	Island
cg17419731	7	5535731	-0.25509	7.45435e-51	MIR589;FBXL18	NR_030318;NM_024963	TSS200;Body	S_Shore
cg17437939	7	97361252	0.225879	2.05403e-39	TAC1;TAC1;TAC1;TAC1	NM_013998;NM_013997;NM_013996;NM_003182	TSS200;TSS200;TSS200;TSS200	Island
cg17451176	5	140743808	0.2391	2.3182e-44	PCDHGA4;PCDHGA2;PCDHGB2;PCDHGA5;PCDHGA1;PCDHGB1;PCDHGA5;PCDHGA3	NM_018917;NM_018915;NM_018923;NM_018918;NM_018912;NM_018922;NM_032054;NM_018916	Body;Body;Body;TSS200;Body;Body;TSS200;Body	N_Shore
cg17474524	20	62168831	-0.224385	4.67167e-43	PTK6	NM_005975	TSS200	S_Shore
cg17480760	8	86350889	0.200052	1.42399e-13	CA3	NM_005181	TSS200	Island
cg17501395	6	149806331	-0.38128	5.63535e-96	ZC3H12D	NM_207360	TSS200
cg17518550	1	247712383	-0.341736	1.83336e-54	C1orf150	NM_145278	TSS200
cg17565967	20	61002711	0.21869	1.5003e-62	C20orf151	NM_080833	TSS200
cg17571559	3	11267525	-0.44802	1.3042e-101	HRH1;HRH1;HRH1	NM_001098213;NM_001098211;NM_001098212	5'UTR;TSS200;5'UTR
cg17586860	20	23015906	0.223345	7.86516e-58	SSTR4	NM_001052	TSS200	Island
cg17638468	3	112694062	-0.318708	1.992e-40	CD200R1;CD200R1;CD200R1;CD200R1	NM_170780;NM_138806;NM_138939;NM_138940	TSS200;TSS200;TSS200;TSS200
cg17677030	2	50575069	0.238822	2.65069e-52	NRXN1;NRXN1;NRXN1	NM_004801;NM_001135659;NM_138735	Body;Body;TSS200	S_Shore
cg17712694	5	16180068	0.202058	1.22588e-41	2011-03-01	NM_001102562	TSS200	Island
cg17714025	11	30038619	0.217272	1.72883e-56	KCNA4	NM_002233	TSS200	Island
cg17785041	4	7436701	-0.347126	9.2283e-55	PSAPL1;SORCS2	NM_001085382;NM_020777	TSS200;Body
cg17802464	22	30868156	-0.231163	3.10921e-49	SEC14L3	NM_174975	TSS200
cg17836145	6	133084642	-0.25035	6.4174e-28	VNN2	NM_078488	TSS200
cg17857974	5	140800474	0.23607	1.06274e-37	PCDHGA4;PCDHGA9;PCDHGA1;PCDHGA11;PCDHGB1;PCDHGB6;PCDHGA11;PCDHGB3;PCDHGB7;PCDHGA6;PCDHGA8;PCDHGA11;PCDHGA10;PCDHGA5;PCDHGB4;PCDHGA3;PCDHGA2;PCDHGA7;PCDHGB2;PCDHGB5	NM_018917;NM_018921;NM_018912;NM_032091;NM_018922;NM_018926;NM_018914;NM_018924;NM_018927;NM_018919;NM_032088;NM_032092;NM_018913;NM_018918;NM_003736;NM_018916;NM_018915;NM_018920;NM_018923;NM_018925	Body;Body;Body;TSS200;Body;Body;TSS200;Body;Body;Body;Body;TSS200;Body;Body;Body;Body;Body;Body;Body;Body	N_Shore
cg17956775	1	200182508	-0.203843	2.72746e-50	FAM58B	NM_001105517	TSS200
cg17985646	7	35293759	0.318956	7.35719e-63	TBX20;TBX20	NM_001166220;NM_001077653	TSS200;TSS200	Island
cg18025409	1	8001046	-0.236706	3.63527e-90	TNFRSF9	NM_001561	TSS200	N_Shore
cg18034737	4	188916865	0.270059	8.73849e-52	ZFP42	NM_174900	TSS200	Island
cg18054674	5	140753542	0.22034	1.82735e-69	PCDHGA4;PCDHGA1;PCDHGA6;PCDHGA5;PCDHGB1;PCDHGA3;PCDHGA2;PCDHGA6;PCDHGB2;PCDHGB3	NM_018917;NM_018912;NM_032086;NM_018918;NM_018922;NM_018916;NM_018915;NM_018919;NM_018923;NM_018924	Body;Body;TSS200;Body;Body;Body;Body;TSS200;Body;Body	N_Shore
cg18071202	12	1609470	-0.209788	7.44929e-30	LOC100292680	NR_028415	TSS200
cg18072282	22	37976192	-0.388035	1.8337e-102	LGALS2	NM_006498	TSS200
cg18082788	6	149806339	-0.361441	2.64e-111	ZC3H12D	NM_207360	TSS200
cg18110483	5	79330959	0.208055	1.07345e-30	THBS4	NM_003248	TSS200	Island
cg18115040	2	176981328	0.200542	6.4242e-43	HOXD10	NM_002148	TSS200	Island
cg18123344	2	134326055	-0.23155	2.47658e-74	NCKAP5;NCKAP5	NM_207481;NM_207363	TSS200;TSS200
cg18132405	3	189840304	-0.207424	1.38821e-54	LEPREL1;LEPREL1	NM_001134418;NM_018192	TSS200;TSS1500	S_Shore
cg18145810	2	79252673	-0.201084	1.51353e-20	REG3G;REG3G	NM_001008387;NM_198448	TSS200;TSS200
cg18177814	16	50730881	-0.303472	6.70359e-94	NOD2	NM_022162	TSS200
cg18242103	14	52734253	0.222696	7.64189e-41	PTGDR	NM_000953	TSS200	Island
cg18247055	10	22634226	0.294701	4.99304e-69	SPAG6;SPAG6	NM_012443;NM_172242	TSS200;TSS200	Island
cg18327061	8	62200380	0.213864	1.32239e-34	CLVS1	NM_173519	TSS200
cg18367578	11	114166446	-0.384056	2.15353e-80	NNMT	NM_006169	TSS200
cg18407309	17	34417530	-0.235652	4.14093e-41	CCL3	NM_002983	TSS200
cg18453551	3	128226565	-0.230903	1.06587e-40	LOC90246	NR_026954	TSS200
cg18492926	11	67442195	0.205615	4.92484e-46	ALDH3B2;ALDH3B2	NM_001031615;NM_000695	5'UTR;TSS200
cg18503031	3	69915406	0.23089	1.87107e-45	MITF;MITF;MITF	NM_198159;NM_006722;NM_198177	Body;Body;TSS200
cg18534176	7	152133914	0.201512	1.10594e-59	FABP5L3;MLL3	NR_002935;NM_170606	TSS200;TSS1500
cg18534491	14	24641155	0.209306	1.00444e-49	REC8;REC8	NM_001048205;NM_005132	TSS200;TSS200	Island
cg18568589	19	9609395	0.326897	5.48276e-82	ZNF560	NM_152476	TSS200	S_Shore
cg18615133	12	116997095	-0.377818	1.82127e-90	MAP1LC3B2	NM_001085481	TSS200
cg18651870	18	70535005	0.320152	2.44648e-55	NETO1	NM_138966	TSS200	Island
cg18677603	3	194030679	-0.298655	4.30587e-84	LOC100131551	NR_024480	TSS200	N_Shelf
cg18693673	19	58629975	0.218321	4.79069e-57	ZSCAN18;ZSCAN18	NR_027135;NM_001145542	TSS200;TSS200	Island
cg18709349	19	46999274	0.222864	1.20597e-51	PNMAL2	NM_020709	TSS200	Island
cg18729664	6	76203675	0.256612	2.12161e-36	FILIP1	NM_015687	TSS200
cg18757155	8	24151472	-0.358395	1.06512e-48	ADAM28;ADAM28	NM_014265;NM_021777	TSS200;TSS200
cg18781988	5	140723549	0.27817	1.66618e-50	PCDHGA2;PCDHGA3;PCDHGA1;PCDHGA3	NM_018915;NM_018916;NM_018912;NM_032011	Body;TSS200;Body;TSS200	Island
cg18796287	5	138730886	0.219607	5.10584e-43	LOC389333	NM_001161546	TSS200	Island
cg18902090	5	140306249	0.212626	2.20561e-51	PCDHA7;PCDHA12;PCDHA6;PCDHAC1;PCDHA10;PCDHA4;PCDHA11;PCDHA8;PCDHA6;PCDHA1;PCDHA2;PCDHA1;PCDHA9;PCDHA13;PCDHA5;PCDHA3;PCDHAC1;PCDHA10	NM_018910;NM_018903;NM_018909;NM_031882;NM_018901;NM_018907;NM_018902;NM_018911;NM_031849;NM_031411;NM_018905;NM_018900;NM_031857;NM_018904;NM_018908;NM_018906;NM_018898;NM_031860	Body;Body;Body;TSS200;Body;Body;Body;Body;Body;Body;Body;Body;Body;Body;Body;Body;TSS200;Body	Island
cg18940047	7	153749736	0.200706	4.15865e-51	DPP6;DPP6	NM_001039350;NM_130797	Body;TSS200	Island
cg18956547	2	219031719	-0.264344	1.70554e-32	CXCR1	NM_000634	TSS200
cg18970338	2	219283823	-0.203386	2.40037e-27	VIL1	NM_007127	TSS200
cg19014419	5	150284504	0.224249	5.33268e-60	ZNF300	NM_052860	TSS200	Island
cg19037350	5	140734648	0.215605	4.41902e-64	PCDHGA4;PCDHGA4;PCDHGA2;PCDHGA1;PCDHGB1;PCDHGA3	NM_018917;NM_032053;NM_018915;NM_018912;NM_018922;NM_018916	TSS200;TSS200;Body;Body;Body;Body	N_Shore
cg19047868	17	46669485	0.296825	1.36785e-48	LOC404266;HOXB5;LOC404266;LOC404266;LOC404266	NR_033204;NM_002147;NR_033201;NR_033203;NR_033202	TSS200;3'UTR;Body;TSS200;Body	Island
cg19059861	20	31823761	-0.228757	4.65542e-46	PLUNC;PLUNC	NM_130852;NM_016583	TSS200;TSS200
cg19066391	3	49203973	0.200883	2.18847e-37	CCDC71	NM_022903	TSS200	S_Shore
cg19071879	2	100722155	-0.254013	2.31914e-30	AFF3;AFF3	NM_001025108;NM_002285	TSS200;5'UTR	S_Shore
cg19168192	6	28493664	-0.220306	1.70711e-21	GPX5;GPX5	NM_003996;NM_001509	TSS200;TSS200
cg19254119	19	9609422	0.230497	3.19916e-53	ZNF560	NM_152476	TSS200	S_Shore
cg19274606	6	43968252	-0.267403	3.07861e-61	C6orf223	NM_153246	TSS200	N_Shore
cg19284277	17	80190054	-0.331718	9.4943e-90	SLC16A3;SLC16A3;SLC16A3	NM_001042423;NM_001042422;NM_004207	TSS200;5'UTR;5'UTR	S_Shore
cg19285688	4	80994605	-0.208373	2.39421e-92	ANTXR2;ANTXR2	NM_058172;NM_001145794	TSS200;TSS200	S_Shore
cg19537184	19	54209319	-0.283457	2.67949e-62	MIR520C;MIR526A1	NR_030198;NR_030197	TSS1500;TSS200
cg19540316	13	113622750	0.218142	2.51792e-20	MCF2L	NM_001112732	TSS200	Island
cg19544372	19	9609405	0.236265	1.08172e-61	ZNF560	NM_152476	TSS200	S_Shore
cg19544662	2	88752056	0.233314	6.13501e-40	FOXI3	NM_001135649	TSS200	Island
cg19583076	19	42381099	-0.207813	2.36579e-75	CD79A;CD79A	NM_001783;NM_021601	TSS200;TSS200
cg19593767	20	42544666	0.227081	1.60275e-45	TOX2;TOX2;TOX2	NM_001098796;NM_001098797;NM_032883	TSS200;Body;TSS200	Island
cg19603134	22	44577240	-0.260481	7.13682e-34	PARVG;PARVG;PARVG;PARVG;PARVG;PARVG	NM_001137605;NR_024427;NM_001137606;NR_024428;NR_024426;NM_022141	5'UTR;Body;TSS200;Body;Body;5'UTR
cg19606290	19	54204403	-0.212227	6.74099e-44	MIR520B	NR_030195	TSS200
cg19653345	22	44577222	-0.24018	2.06367e-32	PARVG;PARVG;PARVG;PARVG;PARVG;PARVG	NM_001137605;NR_024427;NM_001137606;NR_024428;NR_024426;NM_022141	5'UTR;Body;TSS200;Body;Body;5'UTR
cg19654743	17	75446592	-0.293131	3.83425e-73	SEPT9;SEPT9;SEPT9;SEPT9;SEPT9;SEPT9	NM_001113496;NM_001113492;NM_001113493;NM_001113491;NM_006640;NM_001113494	TSS200;Body;Body;Body;Body;Body	N_Shore
cg19659741	8	39172099	0.25472	1.13893e-47	ADAM5P	NR_001448	TSS200
cg19670431	4	7436874	-0.269305	1.39558e-62	PSAPL1;SORCS2	NM_001085382;NM_020777	TSS200;Body
cg19686637	15	85427743	-0.20966	1.7233e-32	SLC28A1;SLC28A1	NM_004213;NM_201651	TSS200;TSS200
cg19784428	19	16830746	-0.208298	1.42015e-37	NWD1	NM_001007525	TSS200
cg19806642	5	178422140	0.201792	1.73125e-45	GRM6	NM_000843	TSS200	Island
cg19828516	14	105531855	-0.322346	1.16886e-64	GPR132	NM_013345	TSS200
cg19876814	5	140261653	0.309252	1.41589e-46	PCDHA7;PCDHA12;PCDHA6;PCDHA10;PCDHA4;PCDHA11;PCDHA8;PCDHA1;PCDHA2;PCDHA6;PCDHA1;PCDHA9;PCDHA5;PCDHA13;PCDHA3;PCDHA13;PCDHA10	NM_018910;NM_018903;NM_018909;NM_018901;NM_018907;NM_018902;NM_018911;NM_031411;NM_018905;NM_031849;NM_018900;NM_031857;NM_018908;NM_031865;NM_018906;NM_018904;NM_031860	Body;Body;Body;Body;Body;Body;Body;Body;Body;Body;Body;Body;Body;TSS200;Body;TSS200;Body	N_Shore
cg19951006	12	56732615	-0.273686	3.46168e-50	IL23A	NM_016584	TSS200
cg19989295	14	24641077	0.251261	1.52391e-62	REC8;REC8	NM_001048205;NM_005132	TSS200;TSS200	Island
cg20060632	14	21467375	-0.26697	5.02674e-59	SLC39A2	NM_014579	TSS200
cg20095656	5	176827793	0.253024	9.30784e-48	PFN3	NM_001029886	TSS200	N_Shore
cg20095851	12	6486701	0.207285	6.43997e-37	SCNN1A	NM_001159575	TSS200
cg20127899	8	32579253	-0.326237	6.31165e-56	NRG1;NRG1;NRG1;NRG1;NRG1;NRG1;NRG1;NRG1;NRG1;NRG1;NRG1;NRG1;NRG1;NRG1;NRG1;NRG1;NRG1	NM_013960;NM_001160005;NM_001159995;NM_013957;NM_013956;NM_004495;NM_001159999;NM_001159996;NM_013959;NM_013962;NM_001160002;NM_013964;NM_013958;NM_001160008;NM_001160001;NM_001160007;NM_001160004	Body;Body;Body;Body;Body;Body;Body;TSS200;Body;Body;Body;Body;Body;Body;Body;Body;Body
cg20199836	19	35940425	-0.249921	9.17642e-46	FFAR2	NM_005306	TSS200
cg20273260	2	133429169	-0.212544	3.39275e-57	LYPD1;LYPD1	NM_144586;NM_001077427	TSS1500;TSS200	S_Shore
cg20363347	11	69061473	-0.22278	7.91985e-57	MYEOV	NM_138768	TSS200
cg20427865	16	57406353	0.236986	5.82686e-43	CX3CL1	NM_002996	TSS200
cg20429172	1	248020436	0.320522	2.78982e-68	TRIM58	NM_015431	TSS200	Island
cg20469837	2	158114300	0.207861	4.21998e-41	GALNT5	NM_014568	TSS200
cg20501434	22	30868167	-0.2124	1.81965e-31	SEC14L3	NM_174975	TSS200
cg20513976	20	62367893	-0.205234	1.77028e-16	LIME1	NM_017806	TSS200	N_Shore
cg20542190	19	54850619	-0.211625	5.5525e-37	LILRA4	NM_012276	TSS200
cg20547131	14	101531510	-0.258594	8.74327e-59	MIR412;MIR409;MIR410;MIR369	NR_030155;NR_029975;NR_030156;NR_029862	TSS1500;TSS200;TSS1500;TSS1500	N_Shore
cg20623350	22	40289840	-0.25484	4.75615e-47	ENTHD1	NM_152512	TSS200
cg20663846	17	39254439	-0.245662	5.19188e-44	KRTAP4-8	NM_031960	TSS200
cg20730198	2	160654866	0.246946	6.02787e-28	CD302	NM_014880	TSS200	S_Shore
cg20737028	11	125657958	-0.235122	2.84057e-22	PATE3	NM_001129883	TSS200
cg20749059	3	57094404	-0.411954	1.07217e-88	ARHGEF3;SPATA12	NM_001128615;NM_181727	5'UTR;TSS200
cg20772590	17	75446431	-0.242516	4.04759e-61	SEPT9;SEPT9;SEPT9;SEPT9;SEPT9;SEPT9	NM_001113496;NM_001113492;NM_001113493;NM_001113491;NM_006640;NM_001113494	TSS200;Body;Body;Body;Body;Body	N_Shore
cg20772593	5	56778651	-0.205264	1.40866e-39	ACTBL2	NM_001017992	TSS200
cg20787173	6	133562475	0.20424	2.52079e-35	EYA4;EYA4;EYA4	NM_172103;NM_172105;NM_004100	TSS200;TSS200;TSS200	Island
cg20821042	6	32709158	-0.27369	5.01492e-42	HLA-DQA2	NM_020056	TSS200
cg20889395	17	48912556	0.215061	4.52351e-48	WFIKKN2	NM_175575	TSS200
cg20937934	18	21452788	0.219013	1.78673e-41	LAMA3;LAMA3;LAMA3;LAMA3	NM_001127718;NM_000227;NM_198129;NM_001127717	TSS200;TSS200;Body;Body
cg20945085	2	74875227	0.325075	4.73385e-57	C2orf65	NM_138804	TSS200	Island
cg20949700	11	20044468	0.295264	1.38553e-55	NAV2;NAV2;NAV2;NAV2	NM_182964;NM_001111018;NM_001111019;NM_145117	Body;Body;TSS200;Body
cg20979153	20	52199748	-0.305052	1.22e-127	ZNF217	NM_006526	TSS200	S_Shore
cg20993403	20	34700329	0.270778	6.49566e-60	EPB41L1	NM_177996	TSS200
cg21064451	22	38071534	-0.262827	5.14792e-74	LGALS1	NM_002305	TSS200	N_Shore
cg21080533	6	49755105	-0.255563	2.97294e-45	PGK2	NM_138733	TSS200
cg21088983	8	62200463	0.209789	2.24957e-47	CLVS1	NM_173519	TSS200
cg21090033	3	196065357	-0.255938	5.08664e-33	TM4SF19	NM_138461	TSS200
cg21107581	19	49258805	-0.228651	1.89842e-53	FGF21;FUT1	NM_019113;NM_000148	TSS1500;TSS200	S_Shelf
cg21123160	3	10857719	0.233675	3.29604e-62	SLC6A11	NM_014229	TSS200	Island
cg21144941	22	17680575	0.283378	4.99761e-45	CECR1;CECR1	NM_177405;NM_017424	TSS200;Body
cg21151432	2	25142229	-0.28721	1.07505e-30	ADCY3	NM_004036	TSS200	N_Shore
cg21158815	14	75988735	-0.201031	1.25494e-28	BATF	NM_006399	TSS200
cg21201401	20	62367884	-0.266308	4.64643e-22	LIME1	NM_017806	TSS200	N_Shore
cg21204860	17	75446565	-0.240402	1.83662e-60	SEPT9;SEPT9;SEPT9;SEPT9;SEPT9;SEPT9	NM_001113496;NM_001113492;NM_001113493;NM_001113491;NM_006640;NM_001113494	TSS200;Body;Body;Body;Body;Body	N_Shore
cg21242356	17	46667683	0.230297	5.70638e-39	LOC404266;LOC404266	NR_033201;NR_033202	TSS200;TSS200	N_Shore
cg21246665	14	94759743	-0.222844	1.66317e-35	SERPINA10;SERPINA10	NM_016186;NM_001100607	TSS1500;TSS200
cg21288685	1	1109244	-0.26597	2.67647e-91	TTLL10	NM_001130045	TSS200	N_Shore
cg21328082	6	41254471	-0.222957	7.71816e-36	TREM1	NM_018643	TSS200
cg21449170	7	130419062	0.204932	3.76486e-38	KLF14	NM_138693	TSS200	Island
cg21473545	5	178203432	-0.217137	3.72442e-78	AACSL	NR_024035	TSS200
cg21538216	22	44577063	-0.210935	1.473e-31	PARVG;PARVG;PARVG;PARVG;PARVG;PARVG;PARVG	NM_001137605;NR_024427;NM_001137606;NM_022141;NR_024428;NR_024426;NM_022141	5'UTR;Body;TSS200;1stExon;TSS200;Body;5'UTR
cg21578195	20	62168727	-0.219844	1.13879e-54	PTK6	NM_005975	TSS200	S_Shore
cg21627409	5	140810106	0.228097	3.26923e-37	PCDHGA4;PCDHGA11;PCDHGA11;PCDHGA9;PCDHGA1;PCDHGB1;PCDHGB6;PCDHGA12;PCDHGB3;PCDHGB7;PCDHGA6;PCDHGA8;PCDHGA10;PCDHGA5;PCDHGB4;PCDHGA3;PCDHGA2;PCDHGA12;PCDHGB2;PCDHGA7;PCDHGB5	NM_018917;NM_032092;NM_018914;NM_018921;NM_018912;NM_018922;NM_018926;NM_003735;NM_018924;NM_018927;NM_018919;NM_032088;NM_018913;NM_018918;NM_003736;NM_018916;NM_018915;NM_032094;NM_018923;NM_018920;NM_018925	Body;Body;Body;Body;Body;Body;Body;TSS200;Body;Body;Body;Body;Body;Body;Body;Body;Body;TSS200;Body;Body;Body	N_Shore
cg21660130	1	16370243	0.239071	1.87477e-80	CLCNKB	NM_000085	TSS200
cg21672292	8	145025128	-0.291714	1.28229e-37	PLEC1;PLEC1;PLEC1;PLEC1	NM_000445;NM_201378;NM_201379;NM_201380	Body;Body;Body;TSS200	Island
cg21712331	13	99630489	0.30751	3.1069e-49	DOCK9;DOCK9;DOCK9;DOCK9	NM_015296;NM_001130049;NM_001130048;NM_001130050	Body;Body;TSS200;TSS200
cg21737444	22	38071591	-0.439789	7.7081e-101	LGALS1	NM_002305	TSS200	N_Shore
cg21739584	3	187452863	-0.205206	3.52019e-42	BCL6;BCL6;BCL6	NM_001706;NM_001130845;NM_001134738	5'UTR;5'UTR;TSS200	N_Shelf
cg21784383	1	217311172	0.229367	3.38251e-39	ESRRG	NM_001134285	TSS200	Island
cg21816539	21	31312328	0.283921	1.80875e-96	GRIK1;GRIK1	NM_000830;NM_175611	TSS200;TSS200	S_Shore
cg21830459	22	17680563	0.271337	3.23677e-47	CECR1;CECR1	NM_177405;NM_017424	TSS200;Body
cg21908557	5	140762305	0.241966	1.66123e-40	PCDHGA4;PCDHGA6;PCDHGA1;PCDHGA7;PCDHGA5;PCDHGB1;PCDHGA3;PCDHGA7;PCDHGA2;PCDHGB2;PCDHGB3	NM_018917;NM_018919;NM_018912;NM_032087;NM_018918;NM_018922;NM_018916;NM_018920;NM_018915;NM_018923;NM_018924	Body;Body;Body;TSS200;Body;Body;Body;TSS200;Body;Body;Body	N_Shore
cg21919599	1	247579312	-0.21207	3.12467e-21	NLRP3;NLRP3	NM_001127461;NM_001079821	TSS200;TSS200
cg21967668	19	49259265	-0.239628	4.47827e-66	FGF21;FUT1	NM_019113;NM_000148	TSS200;TSS1500	S_Shelf
cg22047703	20	55841896	0.201323	1.81019e-45	BMP7	NM_001719	TSS200	S_Shore
cg22108567	7	5535582	-0.289584	4.23679e-42	MIR589;FBXL18	NR_030318;NM_024963	TSS200;Body	S_Shore
cg22123459	22	25003499	-0.228253	5.98122e-56	GGT1;GGT1;GGT1;GGT1	NM_001032364;NM_001032365;NM_013430;NM_005265	5'UTR;TSS200;5'UTR;5'UTR
cg22153181	4	172734431	0.317694	1.75007e-59	GALNTL6	NM_001034845	TSS200	Island
cg22164891	20	52199729	-0.422572	1.01e-133	ZNF217	NM_006526	TSS200	S_Shore
cg22226527	19	48823408	-0.251497	1.49957e-83	CCDC114	NM_144577	TSS200	N_Shore
cg22231483	11	62457265	-0.23103	4.46357e-47	LRRN4CL	NM_203422	TSS200	S_Shore
cg22285914	12	53729659	-0.207307	1.17833e-41	SP7	NM_152860	TSS200
cg22331862	3	10857717	0.206801	2.76137e-57	SLC6A11	NM_014229	TSS200	Island
cg22365906	12	99548546	0.270063	1.48874e-43	ANKS1B;ANKS1B;ANKS1B	NM_020140;NM_181670;NM_152788	TSS200;TSS200;Body
cg22392857	1	151129088	-0.227119	1.25159e-42	TNFAIP8L2	NM_024575	TSS200
cg22471129	22	30868226	-0.217505	4.21583e-65	SEC14L3	NM_174975	TSS200
cg22476268	20	62715760	0.237832	1.52468e-48	OPRL1;C20orf201;OPRL1	NM_000913;NM_001007125;NM_182647	5'UTR;TSS200;5'UTR	Island
cg22488256	1	66258046	0.255004	1.8131e-52	PDE4B;PDE4B	NM_001037341;NM_002600	TSS200;TSS1500	N_Shore
cg22491058	1	207277466	-0.209708	1.31535e-39	C4BPA	NM_000715	TSS200
cg22534145	20	23015936	0.238737	9.71041e-59	SSTR4	NM_001052	TSS200	Island
cg22600043	8	109095991	0.232906	5.58786e-75	RSPO2	NM_178565	TSS200	S_Shore
cg22610980	12	70083090	-0.29314	6.9297e-103	BEST3;BEST3	NM_032735;NM_152439	Body;TSS200
cg22620221	7	153584416	0.212691	8.56533e-54	DPP6	NM_001039350	TSS200	Island
cg22646937	5	169816792	-0.212265	3.59752e-44	KCNMB1;KCNIP1	NM_004137;NM_001034838	TSS200;Body
cg22648135	5	140767318	0.236562	1.32487e-55	PCDHGA4;PCDHGA6;PCDHGA1;PCDHGA5;PCDHGB1;PCDHGA3;PCDHGA2;PCDHGA7;PCDHGB2;PCDHGB4;PCDHGB4;PCDHGB3	NM_018917;NM_018919;NM_018912;NM_018918;NM_018922;NM_018916;NM_018915;NM_018920;NM_018923;NM_003736;NM_032098;NM_018924	Body;Body;Body;Body;Body;Body;Body;Body;Body;TSS200;TSS200;Body	Island
cg22802813	12	95942761	0.241807	8.13521e-53	USP44;USP44	NM_001042403;NM_032147	TSS200;5'UTR	Island
cg22848598	8	38965026	0.266584	1.40695e-29	ADAM32	NM_145004	TSS200	Island
cg22907034	3	124653659	-0.200483	5.73755e-40	MUC13	NM_033049	TSS200
cg22910462	22	17680578	0.293281	7.99657e-50	CECR1;CECR1	NM_177405;NM_017424	TSS200;Body
cg22926869	3	108021293	-0.255681	2.68242e-32	HHLA2	NM_007072	TSS200
cg23010048	19	52391257	0.203494	8.14881e-36	ZNF577;ZNF577;ZNF577	NR_024181;NM_032679;NM_001135590	TSS200;TSS200;TSS200	Island
cg23016129	10	22634224	0.254299	1.91611e-70	SPAG6;SPAG6	NM_012443;NM_172242	TSS200;TSS200	Island
cg23018092	5	126626364	0.204666	7.91874e-60	MEGF10	NM_032446	TSS200	Island
cg23026864	5	140306231	0.204568	3.83022e-42	PCDHA7;PCDHA12;PCDHA6;PCDHAC1;PCDHA10;PCDHA4;PCDHA11;PCDHA8;PCDHA6;PCDHA1;PCDHA2;PCDHA1;PCDHA9;PCDHA13;PCDHA5;PCDHA3;PCDHAC1;PCDHA10	NM_018910;NM_018903;NM_018909;NM_031882;NM_018901;NM_018907;NM_018902;NM_018911;NM_031849;NM_031411;NM_018905;NM_018900;NM_031857;NM_018904;NM_018908;NM_018906;NM_018898;NM_031860	Body;Body;Body;TSS200;Body;Body;Body;Body;Body;Body;Body;Body;Body;Body;Body;Body;TSS200;Body	Island
cg23032674	6	70992911	0.209362	4.56341e-44	COL9A1;COL9A1	NM_001851;NM_078485	Body;TSS200	Island
cg23063647	4	206339	0.33487	4.49348e-50	ZNF876P	NR_027481	TSS200	N_Shore
cg23255964	5	138862353	-0.242934	1.10787e-36	TMEM173	NM_198282	TSS200
cg23316449	14	73704055	-0.243622	3.51067e-50	PAPLN	NM_173462	TSS200	Island
cg23363526	22	25003552	-0.205409	1.7641e-53	GGT1;GGT1;GGT1;GGT1	NM_001032364;NM_001032365;NM_013430;NM_005265	5'UTR;TSS200;5'UTR;5'UTR
cg23365801	17	7832909	0.227516	9.29569e-53	KCNAB3	NM_004732	TSS200	Island
cg23387597	10	106093778	-0.220548	1.02684e-22	ITPRIP	NM_033397	TSS200	N_Shelf
cg23414861	6	74064064	-0.232953	4.64651e-37	DPPA5	NM_001025290	TSS200	Island
cg23440155	1	47264601	-0.229879	1.7135e-42	CYP4B1;CYP4B1	NM_001099772;NM_000779	TSS200;TSS200
cg23445461	5	140864733	0.241506	3.48127e-23	PCDHGA4;PCDHGC3;PCDHGA12;PCDHGA11;PCDHGA11;PCDHGA9;PCDHGA1;PCDHGB1;PCDHGC4;PCDHGB6;PCDHGB3;PCDHGC4;PCDHGB7;PCDHGA6;PCDHGA8;PCDHGA10;PCDHGA5;PCDHGB4;PCDHGA3;PCDHGA2;PCDHGA7;PCDHGB2;PCDHGB5;PCDHGC3	NM_018917;NM_002588;NM_003735;NM_032092;NM_018914;NM_018921;NM_018912;NM_018922;NM_018928;NM_018926;NM_018924;NM_032406;NM_018927;NM_018919;NM_032088;NM_018913;NM_018918;NM_003736;NM_018916;NM_018915;NM_018920;NM_018923;NM_018925;NM_032403	Body;Body;Body;Body;Body;Body;Body;Body;TSS200;Body;Body;TSS200;Body;Body;Body;Body;Body;Body;Body;Body;Body;Body;Body;Body	Island
cg23493119	14	22103082	-0.200587	1.07069e-45	OR10G2	NM_001005466	TSS200
cg23497383	2	239140182	0.260698	3.38215e-42	LOC151174;LOC643387;LOC151174	NR_026926;NR_026923;NR_026925	Body;TSS200;Body	Island
cg23512558	12	116997079	-0.262542	2.96505e-62	MAP1LC3B2	NM_001085481	TSS200
cg23586138	2	27719544	-0.263871	6.50094e-76	FNDC4;GCKR	NM_022823;NM_001486	TSS1500;TSS200	S_Shore
cg23655939	3	187454477	-0.36598	7.87e-127	BCL6;BCL6	NM_001706;NM_001130845	5'UTR;TSS200	N_Shore
cg23676369	20	54987020	-0.33309	1.4214e-61	CASS4;CASS4;CASS4;CASS4	NM_001164114;NM_001164115;NM_001164116;NM_020356	TSS1500;TSS1500;TSS200;TSS1500
cg23708361	7	145813432	0.240233	1.70301e-43	CNTNAP2	NM_014141	TSS200	Island
cg23741006	11	59634191	-0.224674	1.25686e-31	TCN1	NM_001062	TSS200
cg23763137	22	24823509	-0.219025	1.54225e-56	ADORA2A	NM_000675	TSS200	S_Shelf
cg23765993	20	44176029	-0.284475	1.6337e-52	SPINLW1;SPINLW1	NM_020398;NM_181502	TSS200;TSS1500
cg23773946	20	62327968	-0.232195	5.96436e-32	TNFRSF6B;TNFRSF6B	NM_032945;NM_003823	5'UTR;TSS200	N_Shore
cg23797100	16	28996053	-0.233178	3.03953e-37	LAT;LAT;LAT;LAT	NM_001014989;NM_001014987;NM_014387;NM_001014988	TSS200;TSS1500;TSS1500;TSS1500
cg23817981	3	32993063	-0.312699	1.2743e-37	CCR4	NM_005508	TSS200
cg23818870	1	169396785	0.205339	1.27975e-48	C1orf114	NM_021179	TSS200	Island
cg23824666	6	28493661	-0.237514	1.26676e-26	GPX5;GPX5	NM_003996;NM_001509	TSS200;TSS200
cg23831143	8	22960427	0.200802	8.20287e-21	TNFRSF10C	NM_003841	TSS200	Island
cg23835646	22	37976063	-0.244005	4.88134e-56	LGALS2	NM_006498	TSS200
cg23838005	17	74868604	-0.274702	1.76889e-45	MGAT5B;MGAT5B	NM_144677;NM_198955	Body;TSS200	S_Shore
cg23839136	7	70597599	0.202171	1.84234e-58	WBSCR17	NM_022479	TSS200	Island
cg23847712	4	9783196	0.218584	3.86375e-25	DRD5	NM_000798	TSS200	Island
cg23877608	19	48823413	-0.407138	3.86734e-84	CCDC114	NM_144577	TSS200	N_Shore
cg23878404	17	39183475	-0.320014	1.75416e-47	KRTAP1-5	NM_031957	TSS200
cg23903301	11	33744366	-0.220528	3.50021e-42	CD59;CD59;CD59;CD59;CD59;CD59;CD59;CD59	NM_001127227;NM_203330;NM_001127226;NM_203329;NM_001127223;NM_000611;NM_001127225;NM_203331	5'UTR;5'UTR;TSS200;5'UTR;TSS200;5'UTR;TSS200;5'UTR
cg24119869	19	55043790	-0.236418	1.74515e-45	KIR3DX1	NR_026716	TSS200
cg24137660	9	125281227	-0.206119	1.59372e-21	OR1J4	NM_001004452	TSS200
cg24206431	17	78161467	-0.22863	7.84031e-41	CARD14;CARD14	NM_024110;NM_052819	Body;TSS200	N_Shelf
cg24210813	17	46669644	0.205526	2.01257e-41	LOC404266;LOC404266;LOC404266;LOC404266;HOXB5	NR_033204;NR_033201;NR_033203;NR_033202;NM_002147	TSS200;Body;TSS200;Body;Body	Island
cg24242823	7	24323675	0.272481	2.17544e-41	NPY	NM_000905	TSS200	Island
cg24260359	3	58200569	-0.296226	5.23076e-63	DNASE1L3	NM_004944	TSS200
cg24319902	8	41166990	0.220055	9.68297e-56	SFRP1	NM_003012	TSS200	Island
cg24330204	5	137224967	0.250245	4.02721e-44	PKD2L2	NM_014386	TSS200	N_Shore
cg24343720	21	31539057	-0.215925	1.11088e-25	CLDN17	NM_012131	TSS200
cg24348495	20	62693971	0.200818	2.39017e-31	TCEA2;TCEA2	NM_003195;NM_198723	TSS200;5'UTR	Island
cg24401737	2	202047473	-0.204089	7.45439e-29	CASP10;CASP10;CASP10	NM_032977;NM_001230;NM_032974	TSS200;TSS200;TSS200
cg24411961	1	34642396	0.25793	8.05433e-39	C1orf94;C1orf94	NM_032884;NM_001134734	5'UTR;TSS200	Island
cg24422198	18	59992387	0.246185	3.30736e-34	TNFRSF11A	NM_003839	TSS200	Island
cg24575234	7	136553884	0.20761	9.43942e-46	CHRM2;CHRM2;CHRM2;CHRM2;CHRM2;CHRM2;CHRM2;CHRM2;CHRM2;CHRM2;CHRM2	NM_001006626;NM_001006631;NM_000739;NM_001006632;NM_001006630;NM_001006626;NM_001006629;NM_000739;NM_001006632;NM_001006628;NM_001006627	1stExon;5'UTR;5'UTR;5'UTR;5'UTR;5'UTR;TSS200;1stExon;1stExon;TSS200;5'UTR	Island
cg24595580	15	100890996	-0.221595	3.26195e-40	FLJ42289;FLJ42289	NR_028140;NR_028139	TSS1500;TSS200	S_Shore
cg24628310	3	52813873	-0.208503	4.7167e-47	ITIH1;ITIH1;ITIH1;ITIH1	NM_001166435;NM_001166436;NM_001166434;NM_002215	TSS200;TSS200;Body;Body
cg24628744	5	134735654	0.217453	2.0059e-42	H2AFY;H2AFY;H2AFY;H2AFY	NM_138610;NM_004893;NM_138609;NM_001040158	TSS1500;TSS200;TSS1500;TSS1500	S_Shore
cg24631526	20	62367961	-0.25138	2.22126e-48	LIME1	NM_017806	TSS200	N_Shore
cg24637261	10	75410817	-0.298257	3.94772e-61	SYNPO2L;SYNPO2L	NM_001114133;NM_024875	Body;TSS200	S_Shelf
cg24700993	1	41222901	0.218783	4.24985e-45	NFYC;NFYC;NFYC;NFYC;NFYC;MIR30C1	NM_001142589;NM_014223;NM_001142587;NM_001142588;NM_001142590;NR_029833	Body;Body;Body;Body;Body;TSS200
cg24767131	2	233251881	0.234672	1.11948e-60	ECEL1P2	NR_028501	TSS200	Island
cg24767968	17	46651945	0.326656	1.24113e-64	HOXB3	NM_002146	TSS200	N_Shelf
cg24782497	19	18385409	-0.26742	1.1983e-46	KIAA1683;KIAA1683;KIAA1683	NM_025249;NM_001145305;NM_001145304	TSS200;TSS200;TSS200
cg24783510	19	17862150	-0.250191	9.31078e-42	FCHO1;FCHO1;FCHO1;FCHO1	NM_001161357;NM_001161359;NM_015122;NM_001161358	5'UTR;TSS200;TSS200;5'UTR	S_Shelf
cg24803687	11	5462916	-0.216401	9.41205e-37	OR51I1	NM_001005288	TSS200
cg24842733	6	84419237	0.20053	8.23304e-44	SNAP91;SNAP91	NR_026669;NM_014841	TSS200;TSS200	Island
cg24866792	20	31781333	-0.231309	1.49964e-51	BASE	NR_026760	TSS200
cg24936695	21	31538995	-0.239916	1.14522e-58	CLDN17	NM_012131	TSS200
cg24937747	5	1882902	0.255516	3.07399e-63	IRX4	NM_016358	TSS200	Island
cg24951335	12	1609463	-0.227539	4.30491e-40	LOC100292680	NR_028415	TSS200
cg24963001	17	46651952	0.297688	2.98363e-54	HOXB3	NM_002146	TSS200	N_Shelf
cg25075794	7	30951392	-0.282369	2.0009e-40	AQP1	NM_198098	TSS200
cg25095994	2	231191727	-0.342868	5.59179e-61	SP140L	NM_138402	TSS200
cg25097946	10	97200985	-0.239723	1.44965e-49	SORBS1;SORBS1;SORBS1;SORBS1;SORBS1;SORBS1;SORBS1	NM_015385;NM_001034954;NM_001034957;NM_001034955;NM_024991;NM_001034956;NM_006434	5'UTR;TSS200;TSS200;TSS200;5'UTR;TSS200;TSS200
cg25161912	12	66220771	-0.293292	3.96228e-61	HMGA2;RPSAP52;HMGA2	NM_003484;NR_026825;NM_003483	Body;TSS200;Body	S_Shore
cg25230363	7	30951425	-0.310199	3.11912e-51	AQP1	NM_198098	TSS200
cg25247520	8	128808017	-0.537182	4.37e-163	MIR1204;PVT1	NR_031609;NR_003367	TSS200;Body	S_Shore
cg25258233	6	32407570	-0.40215	6.05836e-98	HLA-DRA	NM_019111	TSS200
cg25316569	11	120530952	-0.206179	7.03351e-47	GRIK4	NM_014619	TSS200
cg25317315	1	144995101	0.210545	3.06735e-47	PDE4DIP;PDE4DIP;PDE4DIP;PDE4DIP	NM_014644;NM_022359;NM_001002812;NM_001002810	TSS200;Body;TSS200;TSS200
cg25322008	11	4719138	-0.202106	6.72925e-27	OR51E2	NM_030774	TSS200
cg25330366	22	22599189	-0.285836	3.12617e-68	VPREB1	NM_007128	TSS200
cg25421530	10	97200987	-0.227387	5.57093e-55	SORBS1;SORBS1;SORBS1;SORBS1;SORBS1;SORBS1;SORBS1	NM_015385;NM_001034954;NM_001034957;NM_001034955;NM_024991;NM_001034956;NM_006434	5'UTR;TSS200;TSS200;TSS200;5'UTR;TSS200;TSS200
cg25462303	3	111852156	-0.270022	1.21912e-35	GCET2;GCET2	NM_152785;NM_001008756	TSS200;TSS200
cg25473438	6	41169049	-0.220947	5.96233e-41	TREML2	NM_024807	TSS200
cg25531700	12	132312744	0.227077	2.56362e-39	MMP17	NM_016155	TSS200	Island
cg25594165	10	83637420	-0.277415	3.18359e-45	NRG3;NRG3;NRG3	NM_001165973;NM_001165972;NM_001010848	TSS200;Body;Body	S_Shore
cg25614094	8	54164374	0.284529	4.54211e-56	OPRK1	NM_000912	TSS200	Island
cg25690715	17	75315567	-0.302852	3.2e-145	SEPT9;SEPT9;SEPT9	NM_001113492;NM_006640;NM_001113491	5'UTR;TSS200;Body
cg25700533	15	41062088	-0.222597	2.42294e-35	DNAJC17;C15orf62	NM_018163;NM_001130448	Body;TSS200
cg25748441	2	202122587	-0.270425	1.08329e-80	CASP8;CASP8;CASP8;CASP8;CASP8	NM_001080124;NM_033355;NM_033358;NM_001228;NM_001080125	5'UTR;5'UTR;5'UTR;5'UTR;TSS200
cg25756470	22	37256947	-0.230711	7.34935e-46	NCF4;NCF4	NM_013416;NM_000631	TSS200;TSS200
cg25811526	2	74570564	-0.2091	4.40742e-38	SLC4A5	NM_133478	TSS200
cg25942450	5	170736251	0.309095	1.13803e-65	TLX3	NM_021025	TSS200	Island
cg25967418	5	140261759	0.234931	1.06415e-52	PCDHA7;PCDHA12;PCDHA6;PCDHA10;PCDHA4;PCDHA11;PCDHA8;PCDHA1;PCDHA2;PCDHA6;PCDHA1;PCDHA9;PCDHA5;PCDHA13;PCDHA3;PCDHA13;PCDHA10	NM_018910;NM_018903;NM_018909;NM_018901;NM_018907;NM_018902;NM_018911;NM_031411;NM_018905;NM_031849;NM_018900;NM_031857;NM_018908;NM_031865;NM_018906;NM_018904;NM_031860	Body;Body;Body;Body;Body;Body;Body;Body;Body;Body;Body;Body;Body;TSS200;Body;TSS200;Body	N_Shore
cg25984671	20	591083	0.264011	4.63854e-48	TCF15	NM_004609	TSS200	Island
cg25984996	5	140098398	-0.232053	3.35373e-43	VTRNA1-2	NR_026704	TSS200
cg26024682	11	43581108	-0.24435	1.43834e-44	MIR670	NR_031577	TSS200
cg26069514	8	21900314	-0.224373	1.31008e-39	FGF17	NM_003867	TSS200
cg26092675	6	26225258	0.265857	7.5721e-48	HIST1H3E	NM_003532	TSS200	N_Shore
cg26095658	2	71017887	0.252992	6.94075e-81	FIGLA	NM_001004311	TSS200	Island
cg26170660	6	28493601	-0.250164	1.89832e-24	GPX5;GPX5	NM_003996;NM_001509	TSS200;TSS200
cg26214645	17	80292081	0.271638	7.95986e-66	SECTM1	NM_003004	TSS200	Island
cg26225893	3	124653718	-0.269318	1.51778e-53	MUC13	NM_033049	TSS200
cg26250585	11	59950745	-0.24672	1.05576e-37	MS4A6A;MS4A6A;MS4A6A	NM_152851;NM_152852;NM_022349	TSS200;TSS200;TSS200
cg26296488	4	9783192	0.322795	5.91978e-38	DRD5	NM_000798	TSS200	Island
cg26363039	12	1609549	-0.306137	5.05445e-62	LOC100292680	NR_028415	TSS200
cg26366091	1	111770274	-0.481578	1.8337e-102	CHI3L2;CHI3L2	NM_001025197;NM_004000	TSS200;TSS200
cg26376241	2	65594021	-0.472859	5.63952e-81	SPRED2;SPRED2	NM_001128210;NM_181784	TSS200;Body
cg26377653	19	54191706	-0.234514	1.00552e-32	MIR1283-1	NR_031573	TSS200
cg26416971	5	80529100	0.219863	9.83536e-26	RNU5E;RNU5D;CKMT2;CKMT2;CKMT2	NR_002754;NR_002755;NM_001825;NM_001099735;NM_001099736	Body;Body;TSS200;TSS200;TSS200
cg26429629	5	169758391	-0.22422	5.6291e-99	LOC257358	NR_026945	TSS200
cg26429636	7	99573747	-0.246265	5.82312e-53	AZGP1	NM_001185	TSS200
cg26465391	19	58220773	0.231955	1.28962e-44	ZNF154	NM_001085384	TSS200	S_Shore
cg26466587	6	100442120	0.213715	2.6268e-29	MCHR2;MCHR2	NM_001040179;NM_032503	TSS200;TSS200	Island
cg26485825	18	21452895	0.27814	2.32389e-46	LAMA3;LAMA3;LAMA3;LAMA3	NM_001127718;NM_000227;NM_198129;NM_001127717	TSS200;TSS200;Body;Body
cg26514492	14	105531893	-0.375227	2.38841e-81	GPR132	NM_013345	TSS200
cg26517714	5	170736245	0.218355	6.03979e-50	TLX3	NM_021025	TSS200	Island
cg26534425	11	112034925	-0.284728	2.69626e-51	IL18	NM_001562	TSS200
cg26549174	19	10381355	-0.289283	8.75316e-94	ICAM1	NM_000201	TSS200	Island
cg26559315	8	143858636	0.259889	4.09237e-42	LYNX1;LYNX1;LYNX1;LYNX1;LYNX1	NM_177457;NM_177477;NM_177476;NM_023946;NM_177477	5'UTR;5'UTR;TSS200;5'UTR;1stExon	Island
cg26597242	5	161274540	0.21418	1.431e-28	GABRA1;GABRA1;GABRA1;GABRA1;GABRA1	NM_001127645;NM_001127646;NM_001127644;NM_000806;NM_001127643	TSS1500;TSS1500;TSS1500;5'UTR;TSS200
cg26609120	19	50848114	-0.209038	1.48192e-36	NAPSB	NR_002798	TSS200
cg26638505	2	31806183	0.22566	6.85797e-41	SRD5A2	NM_000348	TSS200	Island
cg26648818	16	52581719	0.237461	1.41157e-34	TOX3;TOX3	NM_001146188;NM_001080430	TSS200;TSS1500	S_Shore
cg26651950	22	37976179	-0.324065	3.41647e-71	LGALS2	NM_006498	TSS200
cg26658728	16	66638210	-0.24242	6.30607e-43	CMTM3;CMTM3;CMTM3;CMTM3;CMTM3	NM_001048251;NM_001048251;NM_181553;NM_181554;NM_144601	5'UTR;1stExon;TSS1500;TSS200;TSS200	N_Shore
cg26673012	7	35293753	0.211521	6.51564e-50	TBX20;TBX20	NM_001166220;NM_001077653	TSS200;TSS200	Island
cg26758986	11	74022882	0.272474	2.80499e-45	P4HA3	NM_182904	TSS200	S_Shore
cg26814987	12	124773668	0.271304	1.15255e-36	FAM101A	NM_181709	TSS200
cg26842802	2	202125212	-0.317489	1.24612e-43	CASP8;CASP8;CASP8;CASP8;CASP8;CASP8	NM_001080124;NM_001080125;NM_033355;NM_033358;NM_033356;NM_001228	5'UTR;Body;5'UTR;5'UTR;TSS200;5'UTR
cg26844246	5	170736277	0.268075	6.39037e-68	TLX3	NM_021025	TSS200	Island
cg26923410	7	30951432	-0.204183	6.6886e-53	AQP1	NM_198098	TSS200
cg26977737	21	22175522	-0.240823	6.47805e-36	C21orf131	NR_024090	TSS200
cg26998044	17	8869155	0.28519	1.27111e-70	PIK3R5	NM_001142633	TSS200	Island
cg27050818	17	73632612	0.215778	1.96587e-75	RECQL5;LOC643008;LOC643008	NM_004259;NM_001162995;NR_028439	Body;5'UTR;TSS200
cg27051318	8	42623771	-0.351458	1.18786e-65	CHRNA6	NM_004198	TSS200
cg27066989	13	51640362	-0.214099	4.42513e-22	GUCY1B2	NR_003923	TSS200
cg27067035	2	113735503	-0.214581	1.9916e-26	IL1F9	NM_019618	TSS200
cg27078890	11	128457459	0.210512	8.86257e-38	ETS1	NM_001143820	TSS200
cg27079680	5	150326190	0.211734	3.89119e-60	LOC134466	NR_026867	TSS200	Island
cg27120816	16	62070164	0.213923	1.7483e-61	CDH8	NM_001796	TSS200	Island
cg27123351	11	67442249	0.241019	9.33511e-44	ALDH3B2;ALDH3B2	NM_001031615;NM_000695	5'UTR;TSS200
cg27137836	3	125775693	-0.205805	1.69281e-50	SLC41A3;SLC41A3;SLC41A3;SLC41A3;SLC41A3	NM_001008485;NM_017836;NM_001008487;NM_001164475;NM_001008486	Body;Body;TSS200;5'UTR;Body
cg27147785	12	113416145	-0.316127	9.04729e-69	OAS2;OAS2;OAS2	NM_001032731;NM_016817;NM_002535	TSS200;TSS200;TSS200
cg27149973	17	74868725	-0.282482	5.45375e-37	MGAT5B;MGAT5B	NM_144677;NM_198955	Body;TSS200	S_Shelf
cg27150896	12	6421667	-0.287125	1.17103e-57	PLEKHG6;PLEKHG6;PLEKHG6	NM_001144857;NM_001144856;NM_018173	TSS200;Body;Body	S_Shore
cg27285720	1	89664782	-0.48377	5.69144e-62	GBP4	NM_052941	TSS200
cg27346707	5	126626348	0.292218	3.16947e-70	MEGF10	NM_032446	TSS200	Island
cg27349333	10	5406971	0.20789	5.70746e-25	UCN3	NM_053049	TSS200
cg27355141	17	80190136	-0.210933	5.19917e-48	SLC16A3;SLC16A3;SLC16A3	NM_001042423;NM_001042422;NM_004207	TSS200;5'UTR;5'UTR	S_Shore
cg27363829	3	164914614	0.206172	7.84174e-34	SLITRK3	NM_014926	TSS200
cg27388703	19	50004281	-0.213386	1.55813e-33	MIR150	NR_029703	TSS200
cg27405706	21	43786824	-0.249626	3.05449e-53	TFF1	NM_003225	TSS200
cg27480913	11	6008246	-0.258586	2.32412e-41	OR52L1	NM_001005173	TSS200
cg27500983	20	34700201	0.248444	2.14872e-77	EPB41L1	NM_177996	TSS200
cg27518324	13	99630505	0.296011	2.96839e-46	DOCK9;DOCK9;DOCK9;DOCK9	NM_015296;NM_001130049;NM_001130048;NM_001130050	Body;Body;TSS200;TSS200
cg27582124	2	158114185	0.21025	4.77833e-44	GALNT5	NM_014568	TSS200
cg27649073	10	104001259	0.285831	2.03268e-50	PITX3	NM_005029	TSS200	Island
