# Supplementary material for: Promoter DNA methylation analysis reveals a novel diagnostic CpG-based biomarker and RAB25 hypermethylation in clear cell renel cell carcinoma
Source: Sci Rep. 2017 Oct 27;7:14200. doi: 10.1038/s41598-017-14314-y (PMC5660223; doi:10.1038/s41598-017-14314-y)
Supplement: Supplementary file 4 — Dataset 3 [file 41598_2017_14314_MOESM4_ESM.xls]

## Sheet: kircres
Table S3. 4438 differential expression genes between 525 ccRCC and 69 adjacent tissues.
Symbol Gene	Fold Change	log2 Fold Change	P Value	FDR
AQP2	0.00231765	-8.75312	2.67e-210	1.8e-206
UMOD	0.00291564	-8.42197	2.2e-155	3.18e-152
TMEM207	0.0031414	-8.31438	5.19e-96	2.15e-93
SLC12A1	0.00317179	-8.30049	2.7e-168	6.08e-165
ELF5	0.00390948	-7.99881	6.88e-47	4.75e-45
UNCX	0.00408496	-7.93546	3.63e-18	4.55e-17
ATP12A	0.00419288	-7.89784	1.07e-123	8.03e-121
SEMG2	0.00420383	-7.89408	9.52e-34	3.29e-32
CALB1	0.00489312	-7.67503	8.59e-79	2.05e-76
MUC15	0.00579039	-7.43212	6.7e-140	6.78e-137
SLC14A2	0.00658039	-7.24761	1.26e-27	3e-26
GADL1	0.00714425	-7.129	1.69e-58	2.1e-56
NPHS2	0.00737643	-7.08286	6.73e-75	1.39e-72
CPNE6	0.0076456	-7.03116	2.69e-14	2.55e-13
C16orf11	0.0085864	-6.86373	8.11e-217	1.64e-212
SOST	0.00865583	-6.85211	3.48e-62	4.99e-60
LOC284578	0.0095434	-6.71128	3.09e-175	8.94e-172
GP2	0.0101109	-6.62794	4.29e-106	2.23e-103
VGLL1	0.0101884	-6.61693	4.9e-33	1.62e-31
DUSP9	0.0102592	-6.60694	8.94e-161	1.81e-157
RBP2	0.0104255	-6.58374	4.33e-23	7.77e-22
HCRTR2	0.0116037	-6.42928	3.4e-09	2.05e-08
LOC340094	0.0117404	-6.41237	3.2e-12	2.54e-11
SLC28A2	0.0121127	-6.36734	4.27e-23	7.67e-22
SH3GL3	0.0121721	-6.36028	7.09e-15	7.05e-14
DDN	0.0124495	-6.32777	6.44e-61	8.76e-59
CLDN16	0.0131177	-6.25235	3.35e-110	1.88e-107
HS6ST2	0.0131414	-6.24974	7.36e-174	1.86e-170
NPHS1	0.0134417	-6.21714	1.16e-60	1.56e-58
SLC9A4	0.0135425	-6.20636	1.18e-145	1.49e-142
SLC22A8	0.0149536	-6.06337	5.34e-41	2.79e-39
FXYD4	0.0150651	-6.05265	6.7e-72	1.27e-69
C2orf71	0.0160352	-5.96261	8.2e-20	1.17e-18
KCNJ10	0.0161951	-5.9483	1.47e-203	7.43e-200
GPC5	0.0166564	-5.90778	6.44e-88	2.01e-85
KLK7	0.0168394	-5.89202	7.56e-61	1.02e-58
ESRRB	0.0169277	-5.88447	8.92e-87	2.7e-84
NELL1	0.0171149	-5.8686	5.91e-115	3.74e-112
HELT	0.0173025	-5.85287	4.31e-06	1.8e-05
TTTY9B	0.0175058	-5.83602	3.78e-05	0.000139519
ACPP	0.0175832	-5.82966	3.85e-143	4.33e-140
TRPV5	0.0187032	-5.74057	3.76e-18	4.71e-17
TFAP2B	0.0190419	-5.71468	3.09e-197	1.25e-193
CLDN19	0.0193659	-5.69034	1.67e-106	8.9e-104
KNG1	0.0198136	-5.65736	6.63e-76	1.41e-73
ASB15	0.0198838	-5.65226	3.38e-34	1.2e-32
RALYL	0.0203257	-5.62055	8.35e-127	6.5e-124
CHP2	0.0208575	-5.58329	1.91e-28	4.82e-27
CALML3	0.0209659	-5.57581	3.89e-32	1.2e-30
EGF	0.0209708	-5.57547	1.56e-95	6.06e-93
KCNJ1	0.0212841	-5.55408	2.35e-90	8.5e-88
OLFM3	0.0214185	-5.545	2.01e-14	1.93e-13
TYRP1	0.0216005	-5.53279	1.42e-57	1.7e-55
EHF	0.0218541	-5.51595	4.48e-77	9.86e-75
RANBP3L	0.0222888	-5.48754	1.36e-64	2.16e-62
SEMG1	0.0225418	-5.47125	0.000628779	0.00191289
CST9	0.0228489	-5.45173	7.93e-06	3.2e-05
KLK6	0.0229841	-5.44322	1.67e-59	2.17e-57
CASR	0.0236108	-5.40441	2.61e-160	4.81e-157
NOS1	0.0243838	-5.35793	1.42e-60	1.88e-58
RAG2	0.0247127	-5.3386	1.44e-06	6.41e-06
XPNPEP2	0.0247472	-5.33659	2.85e-35	1.09e-33
TNNT2	0.0248417	-5.33109	1.73e-45	1.11e-43
CNTD2	0.0250909	-5.31669	4.98e-22	8.25e-21
VSIG8	0.0254478	-5.29631	2.54e-32	7.94e-31
GABRA2	0.0255643	-5.28972	3.06e-80	7.94e-78
MFSD4	0.0255946	-5.28802	2.74e-81	7.4e-79
TRPV6	0.026456	-5.24026	1.43e-100	7.06e-98
ADAMTS19	0.0266042	-5.2322	5.33e-17	6.16e-16
HMX2	0.0268159	-5.22077	1.29e-11	9.77e-11
KLRG2	0.027579	-5.18028	6.58e-34	2.3e-32
ENPP6	0.027909	-5.16313	4.22e-33	1.4e-31
ABCA4	0.0280924	-5.15368	6.46e-25	1.3e-23
SLC5A2	0.0291629	-5.09972	1.24e-34	4.53e-33
SFRP1	0.0293177	-5.09209	2.45e-191	8.25e-188
EDDM3A	0.0293472	-5.09063	2.21e-10	1.5e-09
IRX2	0.0308071	-5.02059	1.02e-155	1.58e-152
PIK3C2G	0.0309169	-5.01546	4.36e-101	2.21e-98
KCNE1	0.0312816	-4.99854	3.7e-100	1.74e-97
CYP4F2	0.0320861	-4.96191	3.73e-27	8.71e-26
C1orf180	0.0333664	-4.90546	1.52e-06	6.75e-06
C12orf59	0.0335583	-4.89719	2.76e-51	2.46e-49
CLCNKA	0.0338774	-4.88353	6.32e-57	7.44e-55
NT5C1A	0.03405	-4.8762	3.14e-05	0.000117116
SERPINA5	0.0340635	-4.87563	3.19e-157	5.39e-154
SLC12A3	0.0347909	-4.84515	1.28e-28	3.25e-27
CA10	0.0348784	-4.84152	1.13e-53	1.12e-51
NRK	0.0353515	-4.82209	3.33e-100	1.6e-97
SLC7A13	0.0355025	-4.81594	2.61e-15	2.69e-14
OVCH2	0.0356181	-4.81125	1.09e-51	9.93e-50
FAM19A4	0.0357511	-4.80587	2.72e-05	0.000102755
DIO1	0.0358486	-4.80194	4.66e-22	7.75e-21
HPD	0.0359816	-4.7966	9.8e-35	3.61e-33
GGT6	0.0372397	-4.74702	3.04e-155	4.1e-152
SCNN1G	0.0373746	-4.7418	5.02e-51	4.44e-49
SLC36A2	0.0374718	-4.73805	1.41e-23	2.63e-22
AFM	0.0376824	-4.72996	3.41e-26	7.5e-25
SLC13A3	0.0382758	-4.70742	6.36e-29	1.64e-27
FLJ42875	0.0383636	-4.70412	6.15e-64	9.66e-62
EMID2	0.0386647	-4.69284	3.54e-34	1.26e-32
PTGER1	0.0391532	-4.67472	6.51e-30	1.78e-28
NTNG1	0.0393768	-4.66651	1.52e-44	9.22e-43
ACOT12	0.0399959	-4.64401	7.4e-23	1.3e-21
SLC4A11	0.0402162	-4.63608	2.16e-26	4.82e-25
CYP4A22	0.0406286	-4.62136	0.000151368	0.000510937
ALDOB	0.0409814	-4.60889	7.2e-32	2.21e-30
UGT2A1	0.0410551	-4.6063	8.28e-11	5.83e-10
COL4A6	0.0412505	-4.59944	3.01e-54	3.08e-52
MOGAT2	0.0412948	-4.59789	6.23e-08	3.26e-07
SLC13A2	0.041307	-4.59747	2.09e-16	2.31e-15
PROX1	0.0413362	-4.59645	4.18e-42	2.31e-40
IRX1	0.0415545	-4.58885	9.45e-47	6.46e-45
SLC34A1	0.0418569	-4.57839	1.42e-26	3.21e-25
CYP2B6	0.0418835	-4.57748	1.22e-18	1.59e-17
UPP2	0.0420323	-4.57236	1.68e-26	3.77e-25
PROZ	0.0430405	-4.53816	1.93e-20	2.88e-19
GPR22	0.043495	-4.52301	2.71e-08	1.47e-07
TACR3	0.0438285	-4.51199	0.00238442	0.00646079
SIM2	0.0440708	-4.50403	1.87e-89	6.21e-87
SIAH3	0.0450609	-4.47198	3.96e-20	5.76e-19
NAT8L	0.0460753	-4.43986	2.53e-62	3.69e-60
WNT8B	0.0462731	-4.43368	5.15e-10	3.36e-09
GAL3ST3	0.0465238	-4.42589	7.94e-50	6.64e-48
SCN7A	0.0466922	-4.42067	6.12e-33	2.02e-31
FRG2B	0.0467248	-4.41967	2.06e-11	1.53e-10
DNMT3L	0.0467354	-4.41934	6.64e-13	5.57e-12
FABP1	0.0471283	-4.40726	3.79e-19	5.12e-18
MT1H	0.0472071	-4.40485	1.36e-21	2.18e-20
SPTBN2	0.0472204	-4.40445	2.2e-87	6.75e-85
DPEP1	0.0473377	-4.40087	2.96e-31	8.7e-30
MT1G	0.0473606	-4.40017	5.09e-29	1.32e-27
PSKH2	0.0479942	-4.381	0.00587434	0.0147175
DMRTC1	0.048439	-4.36769	0.01727	0.0386437
SLC5A7	0.0484691	-4.36679	2.53e-12	2.03e-11
F11	0.0494027	-4.33927	1.66e-49	1.37e-47
FAM5C	0.0496997	-4.33062	1.23e-25	2.6e-24
FRG2	0.0498181	-4.32719	3.8e-07	1.81e-06
FRG2C	0.0508682	-4.29709	2.68e-11	1.97e-10
RASL11B	0.0509786	-4.29396	2.77e-55	2.95e-53
FGF10	0.0517834	-4.27137	0.00758037	0.0185246
FMN2	0.0518313	-4.27003	2.07e-33	7.02e-32
CELP	0.0523089	-4.2568	0.00043312	0.00135616
IYD	0.0523876	-4.25463	1.98e-32	6.23e-31
OR7E91P	0.0524484	-4.25296	1.3e-05	5.12e-05
SGCZ	0.0529244	-4.23992	5.86e-06	2.41e-05
FGF1	0.0530114	-4.23755	5.92e-48	4.3e-46
STRA6	0.0535886	-4.22193	5.48e-30	1.51e-28
FLJ45983	0.0537217	-4.21835	4.69e-24	8.96e-23
HS3ST6	0.053917	-4.21312	3.65e-07	1.74e-06
GPR110	0.0551869	-4.17953	1.27e-52	1.21e-50
CRHBP	0.0554701	-4.17215	2.19e-40	1.12e-38
LPPR1	0.0556331	-4.16791	7.8e-64	1.21e-61
SLC47A2	0.0557158	-4.16577	1.13e-28	2.88e-27
FAM3B	0.0557176	-4.16572	1.79e-73	3.55e-71
TBL1Y	0.0559396	-4.15999	9.06e-11	6.35e-10
WNK4	0.0560504	-4.15713	2.1e-130	1.77e-127
MCCD1	0.0567652	-4.13885	2.13e-27	5.01e-26
C9orf135	0.0568488	-4.13673	4.23e-11	3.06e-10
CLCA3P	0.0570073	-4.13271	0.0184999	0.0410105
WNT9B	0.0570301	-4.13213	4.72e-25	9.68e-24
MYO3B	0.0577185	-4.11482	3.11e-79	7.6e-77
LMX1B	0.0578154	-4.1124	1.83e-23	3.38e-22
GABRG3	0.0578662	-4.11114	0.00394603	0.0102412
ANKRD34B	0.0578992	-4.11031	1.37e-16	1.54e-15
TMEM45B	0.0579404	-4.10929	3.54e-116	2.31e-113
TNNI1	0.0590042	-4.08304	2.15e-78	5e-76
AQP5	0.0591355	-4.07983	8.28e-08	4.27e-07
TMPRSS4	0.0592396	-4.07729	4.34e-30	1.21e-28
MYLK3	0.05957	-4.06927	3.65e-38	1.61e-36
FLRT1	0.0597639	-4.06458	5.08e-50	4.31e-48
LMO3	0.0598347	-4.06287	8.42e-54	8.4e-52
TMEM8C	0.0601806	-4.05456	0.0074616	0.0182691
KCNQ2	0.060198	-4.05414	0.00214996	0.0058774
ITLN1	0.0602214	-4.05358	5.74e-14	5.3e-13
UTS2R	0.060329	-4.051	0.000166286	0.000556745
MAPK4	0.0607567	-4.04081	2.73e-34	9.77e-33
KCTD8	0.0609247	-4.03683	1.15e-12	9.5e-12
HPCAL4	0.0610768	-4.03323	1.56e-29	4.17e-28
HECW1	0.06169	-4.01882	1.29e-31	3.87e-30
INSRR	0.061707	-4.01842	2.25e-32	7.04e-31
TPPP2	0.0619765	-4.01214	0.00292097	0.00777722
SCNN1B	0.06221	-4.00671	1.87e-33	6.37e-32
SLC9A3	0.062586	-3.99802	5.9e-56	6.6e-54
ERBB4	0.062888	-3.99107	4.12e-65	6.57e-63
CLUL1	0.0632532	-3.98272	2.84e-53	2.75e-51
CNTN1	0.0640286	-3.96514	1.69e-90	6.23e-88
ABCA13	0.0643021	-3.95899	1.37e-33	4.71e-32
GPR113	0.0643903	-3.95701	3.33e-54	3.39e-52
P2RX2	0.0644311	-3.9561	0.00195664	0.00538968
C6orf146	0.0645587	-3.95325	0.00018897	0.000627194
KRT40	0.0653387	-3.93592	0.000297888	0.000959594
TSPAN8	0.0653547	-3.93557	2.57e-43	1.49e-41
DEFB132	0.065891	-3.92377	0.000107383	0.000370595
PPP1R1B	0.0660951	-3.91931	1.7e-24	3.36e-23
KLHL14	0.0665241	-3.90998	3.79e-80	9.72e-78
AAA1	0.0665763	-3.90885	0.0101262	0.0239896
LOC146336	0.0670501	-3.89862	5.77e-24	1.1e-22
CR2	0.067328	-3.89265	1.63e-12	1.32e-11
PRR15	0.0676141	-3.88653	5.33e-73	1.05e-70
LIPH	0.067623	-3.88634	1.7e-62	2.52e-60
HSPA2	0.0677003	-3.88469	4.53e-59	5.69e-57
MYH7	0.0683128	-3.8717	0.000175119	0.000584252
GRHL2	0.0687228	-3.86307	4.14e-61	5.66e-59
FAM83B	0.0687672	-3.86213	3.63e-61	5.01e-59
C17orf88	0.0690905	-3.85537	0.000244703	0.000798172
C2orf54	0.0709595	-3.81686	4.71e-25	9.67e-24
WNT7B	0.0711913	-3.81216	3.71e-17	4.34e-16
CLIC5	0.0713356	-3.80923	3.46e-41	1.83e-39
MYBPH	0.0714188	-3.80755	1.45e-09	9.03e-09
B4GALNT2	0.0714679	-3.80656	1.72e-32	5.45e-31
FAM151A	0.0716335	-3.80322	9.16e-24	1.72e-22
GPR12	0.0717776	-3.80032	0.00718515	0.0176522
KLK5	0.0721588	-3.79268	3.24e-08	1.75e-07
PRDM16	0.0730342	-3.77528	1.78e-89	6e-87
CYP27B1	0.0733827	-3.76842	3.81e-21	5.97e-20
EPN3	0.0734442	-3.76721	3.08e-43	1.77e-41
OLFM4	0.0735753	-3.76463	0.000308391	0.000990904
C6orf176	0.073613	-3.7639	7.27e-24	1.37e-22
LOC441177	0.0747169	-3.74242	6e-06	2.46e-05
PCDH15	0.074991	-3.73714	2.07e-08	1.14e-07
SUSD4	0.0751107	-3.73484	4.79e-81	1.26e-78
SSTR5	0.0759202	-3.71937	2.46e-16	2.71e-15
EPGN	0.0759805	-3.71823	0.00599287	0.0149811
TUBAL3	0.0764262	-3.70979	5.09e-24	9.71e-23
ENTPD3	0.0773148	-3.69311	1.26e-24	2.5e-23
GPC3	0.0787926	-3.6658	4.08e-72	7.8e-70
SLC34A3	0.0788626	-3.66452	1.39e-22	2.39e-21
C3orf57	0.0791378	-3.65949	5.16e-07	2.43e-06
TMPRSS2	0.0796678	-3.64986	7.92e-40	3.91e-38
EYA4	0.079693	-3.6494	3.49e-42	1.93e-40
CHGB	0.0799616	-3.64455	3.56e-18	4.47e-17
PRSS22	0.0802323	-3.63967	8.59e-19	1.14e-17
OVOL2	0.0805624	-3.63375	5.86e-19	7.81e-18
NIPAL1	0.0810393	-3.62523	1.05e-39	5.1e-38
FRMD7	0.0811526	-3.62322	3.75e-06	1.58e-05
LOC645323	0.0812868	-3.62083	7.27e-11	5.16e-10
PROM2	0.0812914	-3.62075	9.41e-21	1.44e-19
C8orf12	0.082135	-3.60586	0.012619	0.0291348
VTCN1	0.0823679	-3.60177	1.22e-24	2.42e-23
TNNC1	0.082679	-3.59633	9.46e-25	1.9e-23
C1orf114	0.0830935	-3.58912	1.48e-48	1.12e-46
SLC5A11	0.0835893	-3.58054	6.54e-21	1.01e-19
C19orf69	0.0837507	-3.57776	1.69e-30	4.77e-29
LOC647309	0.0847241	-3.56108	1.68e-13	1.49e-12
TACSTD2	0.0850042	-3.55632	1.13e-26	2.57e-25
CPA1	0.0856906	-3.54472	0.000138272	0.000469706
GRM1	0.0857353	-3.54397	3.57e-15	3.64e-14
FREM1	0.0860657	-3.53842	2.49e-79	6.15e-77
FAM167A	0.0861188	-3.53753	4.65e-114	2.85e-111
MYOZ2	0.0863507	-3.53365	5.14e-08	2.72e-07
SLC7A8	0.086398	-3.53286	1.87e-32	5.92e-31
IL11	0.0865323	-3.53062	8.78e-05	0.000307576
GJA8	0.0866067	-3.52938	0.00765709	0.0186913
EPB41L4B	0.0871095	-3.52103	1.01e-44	6.19e-43
S100A2	0.0872934	-3.51798	3.63e-22	6.07e-21
C14orf37	0.0876422	-3.51223	2.88e-99	1.3e-96
CA8	0.08779	-3.5098	6.53e-21	1.01e-19
RAB25	0.0880547	-3.50546	2.31e-40	1.18e-38
ZNF488	0.0894745	-3.48238	2.54e-13	2.22e-12
LRRC2	0.0897451	-3.47802	1.29e-82	3.63e-80
PAK6	0.0898891	-3.47571	4.43e-79	1.07e-76
CRISP2	0.0904293	-3.46707	0.000511511	0.00158084
KCNA4	0.0905423	-3.46526	0.000224434	0.000735854
G6PC	0.0913682	-3.45216	2.74e-16	3.01e-15
SLC4A9	0.091401	-3.45165	4.08e-13	3.48e-12
MFSD6L	0.091614	-3.44829	5.34e-40	2.66e-38
SULT2B1	0.0918468	-3.44463	1.05e-22	1.81e-21
DPP6	0.0920615	-3.44126	2.55e-17	3.03e-16
AMPH	0.0925261	-3.434	5.21e-25	1.06e-23
TTPA	0.092971	-3.42707	2.12e-05	8.1e-05
RIPPLY1	0.093051	-3.42583	2.87e-12	2.29e-11
LHX1	0.0934524	-3.41962	1.01e-18	1.33e-17
SLC30A2	0.0942364	-3.40757	4.13e-26	9.03e-25
MRAP2	0.094274	-3.407	5.38e-36	2.1e-34
ACSF2	0.0946137	-3.40181	1.33e-30	3.77e-29
AVPR2	0.0947009	-3.40048	3.21e-39	1.51e-37
SLC7A14	0.0947986	-3.39899	2.82e-07	1.36e-06
SLC26A4	0.0949936	-3.39603	7.38e-13	6.18e-12
TDGF1	0.0953654	-3.39039	2.79e-11	2.05e-10
RPS6KA6	0.0955252	-3.38798	8.34e-73	1.61e-70
C1orf125	0.0956022	-3.38681	8.93e-07	4.07e-06
C1orf87	0.0957329	-3.38484	0.00110684	0.00321305
HSPB7	0.0959654	-3.38134	2.81e-29	7.38e-28
PCDHB1	0.0960785	-3.37964	1.67e-05	6.48e-05
TCF21	0.0963605	-3.37541	6.98e-114	4.16e-111
NXPH2	0.0965926	-3.37194	6.29e-11	4.48e-10
HS3ST5	0.0971667	-3.36339	8.43e-05	0.000296179
ALDH3B2	0.0975548	-3.35764	9.94e-20	1.4e-18
CKM	0.0975766	-3.35732	4.43e-11	3.19e-10
KCNK10	0.0975892	-3.35714	3.64e-27	8.5e-26
C7	0.0976956	-3.35556	7.73e-50	6.49e-48
PTPRQ	0.0981144	-3.34939	6.04e-06	2.48e-05
SLC30A8	0.0982245	-3.34777	6.63e-15	6.61e-14
LGI2	0.0984188	-3.34492	1.33e-36	5.31e-35
SYT7	0.0985159	-3.3435	9.81e-28	2.36e-26
TRPM6	0.0986205	-3.34197	7.96e-22	1.3e-20
PLA2R1	0.100199	-3.31906	3.42e-39	1.6e-37
SIM1	0.100237	-3.31851	3.13e-50	2.66e-48
USP44	0.100683	-3.31211	5.56e-19	7.45e-18
RNF150	0.100759	-3.31101	2.57e-89	8.38e-87
TMC1	0.101465	-3.30094	5.03e-07	2.37e-06
PM20D1	0.101579	-3.29932	9.73e-19	1.28e-17
CHL1	0.101766	-3.29667	1.78e-37	7.58e-36
ANKRD2	0.102476	-3.28664	1.62e-19	2.26e-18
CRYAA	0.102715	-3.28328	4.04e-06	1.7e-05
POU3F4	0.102751	-3.28277	0.00011509	0.000395738
DACH2	0.102821	-3.28179	3.87e-09	2.32e-08
PAPPA	0.1033	-3.27508	3.6e-67	5.98e-65
HOXB9	0.103451	-3.27299	4.34e-62	6.14e-60
PAPPA2	0.103533	-3.27184	1.29e-07	6.51e-07
PCDH9	0.103702	-3.26949	7.64e-54	7.66e-52
BMP7	0.103964	-3.26584	3.07e-13	2.66e-12
MAL	0.104152	-3.26324	1.55e-46	1.05e-44
TMEM178	0.104303	-3.26115	3.98e-100	1.83e-97
CTXN3	0.104609	-3.25692	2.79e-15	2.87e-14
AIF1L	0.105067	-3.25062	4.18e-131	3.85e-128
C20orf151	0.105459	-3.24524	7.47e-11	5.29e-10
RPRM	0.105661	-3.24248	7.71e-10	4.94e-09
HSPC072	0.105828	-3.2402	0.000464243	0.00144646
PTPRO	0.105978	-3.23817	9.14e-30	2.49e-28
TFCP2L1	0.106245	-3.23454	8.14e-30	2.22e-28
SLC15A2	0.106257	-3.23437	2.69e-50	2.31e-48
ESRP1	0.106592	-3.22983	7.45e-46	4.85e-44
CLDN8	0.106902	-3.22564	2.75e-07	1.33e-06
SLC4A1	0.107081	-3.22323	1.83e-14	1.77e-13
TMEM72	0.107404	-3.21888	1.21e-89	4.15e-87
GUCA1C	0.10796	-3.21143	0.00120992	0.00349144
BSND	0.109059	-3.19682	2.49e-14	2.37e-13
ALDH6A1	0.109145	-3.19568	1.76e-36	7e-35
CCNI2	0.109214	-3.19477	1.35e-34	4.93e-33
DLK1	0.109501	-3.19098	5.42e-07	2.54e-06
NHLRC4	0.109844	-3.18647	3.88e-59	4.9e-57
DAO	0.109937	-3.18526	6e-25	1.22e-23
KSR2	0.110145	-3.18253	3.53e-69	6.44e-67
PTH1R	0.110585	-3.17678	5.05e-41	2.66e-39
PLG	0.110744	-3.1747	4.71e-15	4.74e-14
TAGLN3	0.111022	-3.17108	5.41e-09	3.19e-08
GPR98	0.111702	-3.16227	4.7e-54	4.76e-52
TDRD5	0.112301	-3.15456	3.55e-18	4.46e-17
FOXJ1	0.11246	-3.15252	2.24e-24	4.37e-23
L1CAM	0.112522	-3.15172	5.88e-17	6.77e-16
VWA2	0.112653	-3.15004	5.68e-24	1.08e-22
CHRNA4	0.112935	-3.14643	1.16e-07	5.87e-07
SLC9A2	0.112968	-3.14601	1.39e-21	2.23e-20
RASSF10	0.11408	-3.13189	4.26e-25	8.79e-24
ALX1	0.114286	-3.12927	2.11e-14	2.02e-13
TDGF3	0.114313	-3.12893	9.75e-08	4.98e-07
FOLH1B	0.114523	-3.12629	1.43e-21	2.29e-20
CBLN2	0.114706	-3.12399	1.05e-15	1.11e-14
FOXN1	0.115395	-3.11535	0.00127945	0.00367169
CLCNKB	0.115573	-3.11313	2.72e-11	2e-10
GRIK5	0.116229	-3.10496	2.59e-37	1.08e-35
TCEAL2	0.116616	-3.10016	7.87e-25	1.58e-23
ZBTB8B	0.116766	-3.09831	0.0224264	0.0487294
C15orf56	0.117532	-3.08888	4.03e-15	4.08e-14
CAPSL	0.117587	-3.0882	2.06e-05	7.9e-05
PRDM14	0.117643	-3.08751	0.0174115	0.038913
KIAA2022	0.117853	-3.08494	1.83e-47	1.31e-45
ESRRG	0.118116	-3.08172	3.63e-65	5.83e-63
MAP3K15	0.11818	-3.08094	8.37e-40	4.12e-38
TJP3	0.118508	-3.07695	2.38e-40	1.21e-38
SLC16A5	0.119045	-3.07042	7.65e-49	5.91e-47
WNT7A	0.119166	-3.06895	6.31e-09	3.69e-08
SLC22A7	0.119486	-3.06509	2.12e-13	1.87e-12
KLHL1	0.12008	-3.05793	0.0187408	0.0414945
NCCRP1	0.120179	-3.05675	3.1e-20	4.57e-19
GRIK2	0.120694	-3.05058	3.11e-13	2.7e-12
SLC14A1	0.121068	-3.04611	1.03e-32	3.31e-31
LOC100130691	0.121168	-3.04492	3.34e-36	1.32e-34
FOLR3	0.121331	-3.04298	1.76e-16	1.96e-15
GJA3	0.121472	-3.04131	1.52e-19	2.12e-18
C7orf41	0.121593	-3.03987	1.76e-135	1.7e-132
ANKRD43	0.122231	-3.03232	2.52e-76	5.42e-74
RSPO1	0.122588	-3.02812	0.000101621	0.000352176
GATA3	0.122681	-3.02701	1.31e-28	3.33e-27
ADH1C	0.123373	-3.0189	0.00291063	0.00775479
FGF9	0.123389	-3.01871	2.93e-11	2.15e-10
MFI2	0.125354	-2.99591	8.66e-14	7.87e-13
ABAT	0.125441	-2.99492	1.61e-30	4.55e-29
CYP1A1	0.125552	-2.99365	4.2e-07	1.99e-06
LOC643008	0.125664	-2.99236	2.38e-21	3.78e-20
SYN2	0.125676	-2.99221	6.27e-19	8.35e-18
TTC36	0.126069	-2.98772	2.26e-07	1.1e-06
RIMBP2	0.12664	-2.9812	7.01e-07	3.23e-06
TAC1	0.126757	-2.97986	1.86e-06	8.16e-06
PRRG2	0.127269	-2.97405	1.54e-41	8.3e-40
GSTM3	0.127354	-2.97308	1.25e-13	1.12e-12
MRO	0.12746	-2.97188	8.11e-23	1.42e-21
NOS1AP	0.128144	-2.96416	4.77e-31	1.39e-29
ZNF804B	0.129179	-2.95256	2.97e-07	1.43e-06
SOSTDC1	0.129281	-2.95141	3e-07	1.45e-06
MAGEE2	0.129376	-2.95036	0.00173133	0.0048255
REEP6	0.129457	-2.94945	4.88e-36	1.91e-34
SCNN1A	0.129635	-2.94748	3.2e-32	9.95e-31
MTNR1A	0.129768	-2.946	0.000197802	0.000654468
C1orf116	0.130123	-2.94205	1.27e-44	7.78e-43
CRB2	0.130229	-2.94088	5.54e-22	9.14e-21
PAH	0.130456	-2.93836	2.73e-10	1.83e-09
IGSF11	0.130622	-2.93653	5.76e-16	6.21e-15
NDST3	0.130858	-2.93393	4.15e-11	3.01e-10
SCN2A	0.130948	-2.93294	1.37e-18	1.77e-17
DEGS2	0.131423	-2.92771	4.28e-23	7.68e-22
SEMA6D	0.131794	-2.92364	2.69e-62	3.89e-60
C20orf54	0.131974	-2.92167	3.71e-56	4.19e-54
C11orf16	0.132196	-2.91925	0.000336296	0.00107392
ODAM	0.132315	-2.91795	3.68e-06	1.55e-05
SFTA2	0.132479	-2.91616	1.07e-07	5.45e-07
AGBL4	0.132633	-2.91449	2.28e-14	2.18e-13
SLC22A13	0.132674	-2.91404	1.27e-18	1.66e-17
HTR3B	0.132812	-2.91254	0.00544528	0.0137377
NMUR2	0.133402	-2.90615	2.28e-05	8.71e-05
PIPOX	0.133516	-2.90492	5.08e-27	1.18e-25
TMEM213	0.133998	-2.89972	1.73e-10	1.19e-09
TMEM30B	0.134139	-2.8982	2.01e-29	5.32e-28
LOC148709	0.134466	-2.89469	4.77e-15	4.79e-14
SLC4A8	0.134696	-2.89222	7.91e-53	7.59e-51
CLDN14	0.135398	-2.88472	2.44e-19	3.35e-18
FOXA3	0.135936	-2.879	5.54e-16	5.98e-15
CNKSR1	0.136476	-2.87328	9.39e-42	5.11e-40
SHBG	0.136844	-2.8694	2.43e-10	1.63e-09
C1orf64	0.137099	-2.86671	1.49e-07	7.46e-07
DDX25	0.137444	-2.86309	2.47e-10	1.66e-09
EPCAM	0.137748	-2.85989	1.28e-120	9.28e-118
CPAMD8	0.13848	-2.85225	4.71e-49	3.71e-47
NKD1	0.138657	-2.8504	1.42e-13	1.27e-12
MPP7	0.138849	-2.84842	1.62e-51	1.46e-49
WEE2	0.139226	-2.8445	0.00246728	0.00667012
ASPDH	0.141179	-2.8244	4.62e-26	1.01e-24
TRPM5	0.141906	-2.81699	0.00905318	0.0217041
GABRA4	0.142451	-2.81146	0.000151871	0.000512463
TMEM61	0.142483	-2.81113	1.23e-13	1.1e-12
MUC6	0.142721	-2.80873	2.77e-15	2.85e-14
CTSL2	0.143032	-2.80559	5.06e-09	2.99e-08
SLC22A6	0.143056	-2.80534	3.41e-15	3.48e-14
OXGR1	0.143107	-2.80483	6.13e-10	3.96e-09
PKHD1L1	0.143636	-2.79951	1.41e-09	8.8e-09
HPSE2	0.144244	-2.79342	1.48e-07	7.39e-07
CXCL17	0.144485	-2.79101	0.00221197	0.00603307
TTC29	0.14449	-2.79095	0.0103641	0.0244787
LYPD6B	0.144721	-2.78866	3.74e-07	1.78e-06
SLC6A17	0.144751	-2.78836	5.48e-25	1.12e-23
PCK1	0.14529	-2.78299	1.33e-17	1.6e-16
FER1L6	0.14565	-2.77942	0.00273028	0.00731666
DLGAP2	0.145935	-2.7766	6.72e-09	3.92e-08
DUSP26	0.146849	-2.7676	3.64e-16	3.98e-15
C1orf226	0.147141	-2.76473	1.22e-81	3.37e-79
C16orf89	0.147364	-2.76254	9.22e-11	6.46e-10
MAL2	0.147669	-2.75956	1.31e-63	2e-61
C1orf65	0.147753	-2.75875	0.0109654	0.025716
LOC121838	0.148094	-2.75541	3.13e-05	0.000116956
FAM190A	0.148496	-2.7515	6.39e-38	2.76e-36
ATP1A1	0.148554	-2.75094	3.65e-145	4.35e-142
LYPD6	0.148629	-2.75021	8.6e-19	1.14e-17
IGSF10	0.149207	-2.74461	2.46e-21	3.89e-20
CPNE4	0.149452	-2.74225	7.9e-06	3.19e-05
BPI	0.1495	-2.74179	7.34e-08	3.8e-07
SLC2A12	0.149781	-2.73907	2.54e-34	9.15e-33
CAMK2A	0.150162	-2.73541	9.55e-09	5.48e-08
HSD11B2	0.150727	-2.72999	3.93e-21	6.13e-20
ADAMTS16	0.150937	-2.72798	3.99e-32	1.23e-30
MST1P9	0.151413	-2.72344	1.08e-40	5.6e-39
LGR5	0.152675	-2.71146	5.09e-08	2.69e-07
PPP1R1A	0.153108	-2.70738	3.05e-20	4.5e-19
PDE1A	0.15414	-2.69769	7.3e-51	6.37e-49
C7orf51	0.154267	-2.69649	8.38e-12	6.43e-11
ACY1	0.154515	-2.69418	1e-31	3.04e-30
KIRREL2	0.154752	-2.69197	2.1e-06	9.16e-06
AQP7P3	0.155042	-2.68927	0.00182045	0.00505017
FAM169A	0.155212	-2.68769	3.93e-21	6.14e-20
WDR49	0.155415	-2.6858	0.0217606	0.0474237
GALNT3	0.155497	-2.68504	1.89e-39	9.06e-38
NR0B2	0.155635	-2.68376	7.02e-07	3.24e-06
FAM81A	0.155673	-2.6834	9.21e-68	1.58e-65
CEL	0.156112	-2.67935	0.00659999	0.0163614
ITGB6	0.156173	-2.67879	4.75e-14	4.42e-13
ASS1	0.156341	-2.67723	3.54e-29	9.25e-28
ARL4D	0.156516	-2.67562	5.37e-35	2.01e-33
SCTR	0.156663	-2.67426	1.35e-13	1.21e-12
ATP6V1B1	0.156959	-2.67154	4.3e-08	2.29e-07
MGAT4C	0.157049	-2.67071	0.0185356	0.0410852
TCL6	0.157314	-2.66828	1.49e-12	1.22e-11
CHST6	0.157322	-2.66821	5.57e-11	3.99e-10
KIF5A	0.157478	-2.66678	3.3e-07	1.58e-06
LAD1	0.157588	-2.66577	8.26e-56	9.09e-54
RGS6	0.158124	-2.66087	2.42e-12	1.95e-11
FGFBP1	0.158213	-2.66006	9.98e-06	3.98e-05
SH3GL2	0.158226	-2.65994	1.81e-14	1.74e-13
CACNA2D2	0.159229	-2.65082	6.8e-37	2.75e-35
AGTR2	0.159291	-2.65027	0.000855908	0.00253418
NUDT10	0.159777	-2.64586	3.82e-17	4.47e-16
A2BP1	0.16009	-2.64304	0.000116873	0.00040119
OVOL1	0.160446	-2.63984	7.23e-33	2.36e-31
CNGA1	0.16046	-2.63971	2.78e-26	6.17e-25
ACSBG2	0.160573	-2.6387	5.7e-05	0.000205533
ATP4B	0.161503	-2.63037	0.000868387	0.00256625
C3orf65	0.161793	-2.62778	0.0148138	0.0337331
MESTIT1	0.162147	-2.62463	0.000592223	0.00180956
C12orf34	0.162303	-2.62323	9.34e-37	3.74e-35
C14orf50	0.162408	-2.6223	1.21e-20	1.82e-19
PLCL1	0.162703	-2.61969	4.2e-80	1.06e-77
SRGAP3	0.163249	-2.61486	2.33e-79	5.81e-77
NCRNA00175	0.163434	-2.61322	3.8e-11	2.76e-10
ADH6	0.163558	-2.61213	8.93e-22	1.45e-20
ANGPTL1	0.163961	-2.60858	1.25e-20	1.88e-19
TUBB2B	0.164377	-2.60492	1.28e-28	3.25e-27
PNMT	0.164436	-2.6044	4.82e-07	2.27e-06
FSTL4	0.164462	-2.60417	1.24e-17	1.49e-16
AQP7P1	0.16465	-2.60252	1.81e-06	7.97e-06
RBM11	0.164931	-2.60007	6.84e-16	7.31e-15
LRP1B	0.165244	-2.59733	7.28e-11	5.16e-10
DTX1	0.166114	-2.58976	7.67e-53	7.39e-51
RNF43	0.166931	-2.58268	7.44e-74	1.49e-71
EFHD1	0.167709	-2.57596	1.09e-116	7.35e-114
DNASE1	0.167845	-2.5748	0.00025641	0.000832737
HMGCS2	0.167886	-2.57444	3.4e-10	2.26e-09
MECOM	0.167935	-2.57403	2.35e-97	1.01e-94
LINGO2	0.168218	-2.57159	6.76e-05	0.000240997
UMODL1	0.168746	-2.56707	8.57e-05	0.000300993
FMO5	0.168795	-2.56666	8.58e-28	2.07e-26
KCNK13	0.168824	-2.56641	1.47e-45	9.48e-44
C19orf46	0.168997	-2.56493	4.28e-15	4.33e-14
TREH	0.168998	-2.56492	9.49e-17	1.08e-15
RAP1GAP	0.169148	-2.56364	7.98e-35	2.95e-33
C15orf2	0.169484	-2.56078	8.71e-05	0.000305222
SH2D6	0.169636	-2.55949	0.00851373	0.0205372
B4GALNT3	0.170082	-2.55569	4.22e-19	5.68e-18
MPPED2	0.170563	-2.55163	1.64e-38	7.35e-37
ADH1B	0.170651	-2.55088	7.17e-08	3.72e-07
BMPR1B	0.170724	-2.55026	1.45e-08	8.15e-08
LOC340508	0.171611	-2.54278	0.00263552	0.00708332
SALL3	0.171728	-2.5418	0.00123392	0.0035521
WT1	0.172107	-2.53863	3.45e-20	5.05e-19
CLDN11	0.173027	-2.53093	1.27e-28	3.22e-27
AFP	0.17304	-2.53082	0.00121154	0.00349463
ATP10B	0.173226	-2.52927	1.49e-07	7.43e-07
PLXNA4	0.173438	-2.52751	8.55e-10	5.45e-09
AGXT2L1	0.174365	-2.51982	0.000528211	0.00162723
DCN	0.174761	-2.51655	9.9e-32	3e-30
C1orf168	0.175051	-2.51415	5.02e-17	5.81e-16
C4orf31	0.175312	-2.512	1.16e-12	9.54e-12
ERMP1	0.176305	-2.50386	8.52e-71	1.6e-68
RASD1	0.176536	-2.50197	4.37e-45	2.76e-43
FAM46B	0.176549	-2.50186	7.9e-20	1.13e-18
GREM1	0.176766	-2.50009	1.7e-06	7.52e-06
PADI2	0.176769	-2.50006	3.3e-28	8.18e-27
ROS1	0.177264	-2.49603	0.003532	0.00924366
AP1M2	0.177377	-2.49511	2.26e-59	2.9e-57
CGN	0.178202	-2.48841	3.26e-90	1.14e-87
SVOPL	0.178237	-2.48813	4.09e-13	3.49e-12
PMP2	0.178277	-2.48781	0.00100956	0.0029507
DPT	0.178701	-2.48438	1.38e-10	9.55e-10
AGPAT9	0.178729	-2.48415	1.84e-18	2.36e-17
AGRP	0.178788	-2.48368	0.00925263	0.0221429
FBXO2	0.178789	-2.48367	1.09e-22	1.89e-21
GPM6B	0.179039	-2.48165	7.24e-32	2.22e-30
PCP4	0.179756	-2.47589	3.93e-07	1.87e-06
ANXA9	0.180239	-2.47202	5.38e-73	1.05e-70
SPRR1A	0.18083	-2.46729	0.00317785	0.00839931
POU2F3	0.180916	-2.46661	2.52e-13	2.2e-12
PPAPDC1A	0.181477	-2.46214	5.44e-10	3.53e-09
C10orf55	0.181883	-2.45892	1.65e-12	1.34e-11
CYP4F3	0.182069	-2.45745	1.44e-09	8.98e-09
PSAT1	0.18214	-2.45688	2.72e-18	3.45e-17
GPR123	0.182148	-2.45682	0.000845168	0.00250568
CCL11	0.18288	-2.45103	3.11e-13	2.69e-12
MUC13	0.183267	-2.44798	0.00022064	0.000724704
SLCO1A2	0.183341	-2.44739	4.27e-08	2.27e-07
CDH18	0.183663	-2.44486	0.00129423	0.00370938
GLOD5	0.183905	-2.44297	3.34e-14	3.15e-13
KCNJ13	0.18441	-2.43901	5.92e-09	3.47e-08
SLC16A7	0.184809	-2.4359	3.47e-14	3.26e-13
PNPLA1	0.1853	-2.43206	3.55e-14	3.33e-13
GPR182	0.185318	-2.43193	5.7e-07	2.66e-06
PLA2G4F	0.185776	-2.42836	1.4e-06	6.26e-06
HAO2	0.185815	-2.42806	2.44e-19	3.36e-18
COBLL1	0.185834	-2.42791	2.43e-96	1.02e-93
NPY5R	0.186057	-2.42618	6.28e-18	7.73e-17
DOK7	0.186445	-2.42318	1.63e-24	3.22e-23
CACNA1S	0.187249	-2.41697	0.000606804	0.00185243
VAT1L	0.187565	-2.41454	1.49e-06	6.63e-06
PEG3	0.188499	-2.40737	3.25e-39	1.53e-37
FAM184B	0.188921	-2.40414	7.59e-06	3.07e-05
CLDN10	0.189006	-2.40349	1.43e-113	8.29e-111
MAP6	0.189515	-2.39961	1.81e-49	1.48e-47
DNER	0.189826	-2.39725	2.3e-06	1e-05
AGMAT	0.190263	-2.39393	3.22e-21	5.07e-20
KIAA1210	0.190334	-2.39339	0.000121177	0.000414643
AKAP3	0.190415	-2.39278	1.92e-19	2.66e-18
ZIM2	0.190935	-2.38885	0.0132021	0.0303634
PLP1	0.191216	-2.38673	8.26e-05	0.000290681
CDH3	0.191446	-2.38499	1.08e-07	5.5e-07
PDGFRA	0.191525	-2.3844	1.02e-21	1.66e-20
WSCD2	0.191767	-2.38257	8.98e-08	4.61e-07
C10orf82	0.191774	-2.38252	3.35e-05	0.000124653
CALCB	0.191846	-2.38198	0.00124166	0.00357286
COL4A5	0.191875	-2.38176	3.55e-31	1.04e-29
MARVELD2	0.192037	-2.38055	8.55e-75	1.75e-72
PPP2R2B	0.192117	-2.37994	2.87e-35	1.09e-33
MIOX	0.192528	-2.37686	4.39e-15	4.44e-14
GLDC	0.193156	-2.37216	1.17e-43	6.83e-42
AGR2	0.19341	-2.37026	0.00387238	0.0100616
CCDC160	0.193522	-2.36943	4.4e-23	7.88e-22
CLCN1	0.194226	-2.36419	0.001136	0.00329082
SIX4	0.194344	-2.36331	1.89e-10	1.29e-09
UCA1	0.194379	-2.36305	8.88e-05	0.000310947
CAPS	0.194732	-2.36044	1.21e-23	2.27e-22
SLC6A4	0.19474	-2.36038	0.00160947	0.00452636
C14orf68	0.194966	-2.3587	0.00233997	0.0063497
LRRN2	0.195004	-2.35843	2.47e-18	3.14e-17
SHISA2	0.195504	-2.35473	7.65e-07	3.51e-06
ACSL6	0.195566	-2.35428	1.08e-11	8.21e-11
TCL1B	0.1959	-2.35181	0.0111996	0.0261954
GABRP	0.196396	-2.34817	7.93e-14	7.26e-13
NR1I3	0.196568	-2.3469	7.37e-06	2.99e-05
SFXN2	0.196626	-2.34647	1.6e-29	4.27e-28
TNS4	0.196672	-2.34614	5.75e-10	3.73e-09
PRODH2	0.197727	-2.33841	1.51e-19	2.12e-18
C9orf70	0.19834	-2.33395	0.0103803	0.0245141
UPF0639	0.198504	-2.33276	1.93e-07	9.5e-07
CDH16	0.198706	-2.33129	2.32e-62	3.4e-60
PI16	0.200839	-2.31589	0.000216382	0.000712684
CNGA3	0.201411	-2.31178	0.0230293	0.0498824
KCNJ12	0.201883	-2.30841	2.39e-38	1.06e-36
C6orf52	0.201958	-2.30787	8.01e-06	3.23e-05
A2LD1	0.202146	-2.30653	1.45e-18	1.87e-17
LOC100303728	0.202374	-2.3049	5.12e-22	8.48e-21
CDH9	0.202572	-2.30349	2.02e-09	1.24e-08
SCGB2A1	0.202726	-2.30239	8.23e-08	4.24e-07
HOMER1	0.203251	-2.29867	1.74e-48	1.31e-46
LRRC52	0.203389	-2.29768	0.000636445	0.00193272
LOC25845	0.203549	-2.29656	1.45e-43	8.43e-42
SYT1	0.203736	-2.29523	1.89e-05	7.3e-05
GMPR	0.203865	-2.29431	4.34e-25	8.93e-24
DACH1	0.204093	-2.2927	1.13e-31	3.42e-30
ZNF98	0.205031	-2.28609	8.25e-07	3.78e-06
VWA3B	0.205128	-2.28541	5.59e-05	0.000201927
HSN2	0.205593	-2.28214	4.47e-13	3.8e-12
FBP1	0.205927	-2.27979	1.96e-28	4.94e-27
FUT3	0.20602	-2.27914	2.65e-13	2.31e-12
BNIPL	0.206336	-2.27693	7.96e-11	5.62e-10
CADM2	0.206861	-2.27327	0.0174899	0.0390493
PHYHD1	0.207042	-2.272	9.6e-45	5.92e-43
PLEKHB1	0.207324	-2.27004	2.32e-33	7.85e-32
PRKAR2B	0.207649	-2.26778	7.31e-66	1.19e-63
PHF21B	0.207732	-2.26721	1.62e-05	6.31e-05
MOXD1	0.208032	-2.26512	5.45e-24	1.04e-22
SERPINA4	0.208448	-2.26224	0.00701155	0.0172717
PCSK2	0.208792	-2.25986	0.00124441	0.00357873
SCN2B	0.208797	-2.25982	1.95e-06	8.54e-06
ADAMTS15	0.208973	-2.25861	3.55e-23	6.43e-22
CACNA2D3	0.209145	-2.25743	2.17e-20	3.24e-19
C6orf155	0.209518	-2.25485	5.26e-41	2.75e-39
PWRN1	0.209978	-2.25169	0.00482876	0.0123298
CR1	0.210003	-2.25152	7.16e-18	8.79e-17
EMX1	0.210044	-2.25123	2e-52	1.86e-50
GATA5	0.210109	-2.25079	2.27e-08	1.25e-07
TYRO3	0.210437	-2.24854	3.45e-35	1.3e-33
PLEKHG4B	0.210721	-2.24659	6.09e-10	3.94e-09
TOX3	0.210773	-2.24624	9.74e-30	2.64e-28
SLC29A2	0.210873	-2.24556	8.1e-20	1.15e-18
GCGR	0.211186	-2.24342	0.00015134	0.000510928
ProSAPiP1	0.211429	-2.24176	1.17e-77	2.66e-75
SORCS1	0.211607	-2.24054	1.36e-07	6.83e-07
PCK2	0.212194	-2.23655	1.91e-24	3.74e-23
NAP1L2	0.212304	-2.2358	5.62e-48	4.11e-46
CYFIP2	0.212673	-2.23329	3.38e-75	7.13e-73
ABCA8	0.213037	-2.23083	1.84e-19	2.55e-18
COL9A2	0.213417	-2.22825	1.44e-35	5.54e-34
BTC	0.213742	-2.22605	1.89e-13	1.68e-12
FAM83E	0.21381	-2.2256	2.84e-05	0.000106939
CHGA	0.214707	-2.21956	0.00801616	0.0194758
SLC26A7	0.214943	-2.21798	8.95e-05	0.000313144
MT1F	0.21499	-2.21766	1.53e-25	3.21e-24
NRXN1	0.215183	-2.21636	0.0107435	0.0252629
MAN1C1	0.215311	-2.21551	7.61e-26	1.64e-24
ST6GAL1	0.217428	-2.20139	9.84e-58	1.2e-55
AGPHD1	0.218118	-2.19682	6.26e-18	7.71e-17
AQP3	0.218457	-2.19458	4.97e-48	3.64e-46
LOC400043	0.218869	-2.19186	1.36e-67	2.31e-65
CCBP2	0.218913	-2.19157	2.72e-21	4.29e-20
COL4A4	0.219427	-2.18818	1.49e-78	3.52e-76
SOX2OT	0.219643	-2.18677	0.00336043	0.00884378
ATP2C2	0.220409	-2.18174	1.93e-09	1.19e-08
C21orf62	0.220494	-2.18119	9.27e-33	3.01e-31
LDHD	0.22092	-2.1784	1.57e-18	2.02e-17
GATM	0.22094	-2.17827	1.27e-22	2.19e-21
PLAC2	0.221172	-2.17676	8.44e-11	5.93e-10
TMC4	0.221881	-2.17214	2.91e-29	7.63e-28
TFAP2C	0.222488	-2.1682	1.94e-08	1.07e-07
SCIN	0.22299	-2.16495	2.31e-26	5.13e-25
BCAS1	0.223376	-2.16245	8.96e-08	4.6e-07
CWH43	0.223536	-2.16142	0.000659049	0.00199433
WIF1	0.223568	-2.16121	0.0182169	0.0404673
CAPN8	0.22357	-2.1612	0.00686941	0.0169483
NAALADL2	0.223852	-2.15938	5.94e-38	2.58e-36
DLX3	0.223937	-2.15884	1.61e-06	7.12e-06
KLHL13	0.224073	-2.15796	2.27e-69	4.22e-67
EPX	0.22416	-2.1574	0.0179967	0.0400396
CLSTN2	0.224389	-2.15592	0.00148481	0.00420616
GDF3	0.224401	-2.15585	1.22e-12	1.01e-11
HOXB8	0.22448	-2.15534	3.42e-35	1.29e-33
LRIT3	0.224486	-2.15531	1.88e-11	1.4e-10
CNTN5	0.224987	-2.15209	0.00221319	0.00603478
HS6ST1	0.225309	-2.15003	6.67e-69	1.2e-66
ATRNL1	0.225429	-2.14925	2.12e-13	1.87e-12
MRGPRF	0.22551	-2.14874	1.22e-25	2.59e-24
PRSS35	0.225691	-2.14758	2.68e-14	2.54e-13
FOXC1	0.226035	-2.14538	3.58e-81	9.55e-79
IL5RA	0.226249	-2.14402	0.00590797	0.0147889
SHISA3	0.2264	-2.14305	1.08e-15	1.14e-14
TMEM174	0.226906	-2.13984	1.53e-12	1.25e-11
C8orf4	0.22695	-2.13955	1.06e-30	3.03e-29
ACOT11	0.227489	-2.13613	1.28e-34	4.68e-33
PLAU	0.227621	-2.1353	7.95e-29	2.05e-27
MAMDC2	0.227646	-2.13514	5.1e-23	9.09e-22
C12orf74	0.227716	-2.13469	0.0188857	0.0417649
FUT2	0.227757	-2.13444	5.66e-10	3.67e-09
SLC6A19	0.228437	-2.13013	2.2e-10	1.49e-09
SORD	0.228533	-2.12953	2.97e-28	7.37e-27
SRCRB4D	0.228699	-2.12848	2.91e-13	2.53e-12
DNASE1L3	0.229429	-2.12388	5.42e-47	3.77e-45
LOC255167	0.229461	-2.12368	7.47e-05	0.00026463
LOC285629	0.229742	-2.12191	0.000487974	0.00151457
FAM171A1	0.229859	-2.12118	1.6e-84	4.62e-82
CGNL1	0.230085	-2.11976	1.61e-61	2.25e-59
FRMD1	0.230233	-2.11883	1.43e-12	1.17e-11
TFAP2A	0.230343	-2.11815	1.92e-13	1.7e-12
ARHGEF38	0.230509	-2.1171	6.88e-06	2.8e-05
COL4A3	0.230656	-2.11618	1.68e-49	1.38e-47
AGR3	0.230682	-2.11602	0.000509306	0.00157453
PRTG	0.231247	-2.11249	1.78e-22	3.05e-21
FAM181B	0.231382	-2.11165	4.24e-07	2.01e-06
WIT1	0.231791	-2.1091	2.38e-06	1.03e-05
NUAK2	0.232168	-2.10676	1.67e-56	1.93e-54
ENOX1	0.232573	-2.10425	1.08e-16	1.23e-15
ANK2	0.232768	-2.10304	5.72e-22	9.42e-21
CBLC	0.232791	-2.10289	9.38e-17	1.06e-15
IL1RL1	0.233035	-2.10138	3.38e-05	0.000125951
ANO5	0.23304	-2.10135	6.95e-16	7.43e-15
KCNH6	0.2334	-2.09912	2.89e-09	1.75e-08
PTGER3	0.234102	-2.09479	2.51e-29	6.6e-28
RALGPS1	0.235462	-2.08643	1.85e-34	6.69e-33
OCLN	0.235691	-2.08503	8.12e-49	6.25e-47
FAT2	0.235794	-2.0844	5.88e-08	3.08e-07
RDH12	0.235859	-2.084	0.00063475	0.0019296
KCNH3	0.235867	-2.08395	7.12e-09	4.15e-08
BTG2	0.235876	-2.0839	6.31e-39	2.9e-37
S100P	0.236378	-2.08083	0.00925725	0.0221461
C11orf41	0.236628	-2.07931	1.98e-09	1.21e-08
HOXB6	0.236667	-2.07907	3.7e-44	2.21e-42
XKR4	0.236845	-2.07798	0.00658846	0.0163348
DCXR	0.23708	-2.07655	1.62e-20	2.43e-19
ALDH4A1	0.23709	-2.07649	6.64e-26	1.44e-24
NTRK2	0.237209	-2.07577	9.69e-31	2.77e-29
ARC	0.237488	-2.07407	5.09e-08	2.69e-07
BSPRY	0.237644	-2.07313	6.7e-22	1.1e-20
KCNMB2	0.238286	-2.06923	1.62e-07	8.02e-07
PRR15L	0.238449	-2.06825	1.21e-09	7.63e-09
GAS1	0.238584	-2.06743	2.86e-06	1.23e-05
PLCXD3	0.238932	-2.06533	3.66e-13	3.14e-12
STX19	0.239185	-2.0638	0.00933795	0.0223233
LOC387646	0.239271	-2.06328	9.03e-22	1.47e-20
ANXA3	0.2405	-2.05589	1.63e-28	4.12e-27
SUCNR1	0.240692	-2.05474	0.000361771	0.00114749
LOC285780	0.240797	-2.05411	0.0196633	0.0432767
CYS1	0.241045	-2.05262	1.18e-85	3.45e-83
S100A14	0.241315	-2.05101	2.86e-12	2.28e-11
CETN4P	0.242147	-2.04604	0.0083411	0.0201882
NR3C2	0.242205	-2.0457	4.63e-43	2.63e-41
IGSF5	0.242486	-2.04403	0.00264853	0.00711453
C2orf40	0.242594	-2.04338	6.02e-16	6.47e-15
DIRAS1	0.242828	-2.04199	6.23e-07	2.89e-06
NPNT	0.243219	-2.03967	1.8e-35	6.89e-34
ATP6V0A4	0.243282	-2.0393	0.000625809	0.00190471
BMP6	0.244415	-2.0326	1.9e-37	8.06e-36
C1orf172	0.245125	-2.02841	2.95e-36	1.17e-34
C2orf15	0.245279	-2.02751	7.04e-20	1.01e-18
MPP2	0.245306	-2.02735	8.63e-20	1.22e-18
ILDR1	0.246275	-2.02166	7.43e-49	5.76e-47
SOX10	0.246759	-2.01883	0.00164539	0.00461181
RAET1E	0.24676	-2.01882	1.42e-07	7.12e-07
CSRNP3	0.246964	-2.01763	3.9e-09	2.33e-08
KLC3	0.247045	-2.01715	8.39e-20	1.19e-18
C1orf130	0.247275	-2.01581	2.38e-10	1.6e-09
ALS2CL	0.247523	-2.01437	2.67e-21	4.22e-20
THSD7A	0.247947	-2.0119	6.92e-21	1.06e-19
SPTB	0.248139	-2.01078	7.84e-36	3.03e-34
CDH19	0.248202	-2.01041	0.00310482	0.00822776
WNK3	0.248385	-2.00935	1.03e-12	8.55e-12
PP14571	0.248572	-2.00827	0.000156194	0.000525856
FAM108C1	0.248776	-2.00708	5.04e-56	5.67e-54
PROC	0.249148	-2.00492	4.58e-05	0.000166971
CORO2B	0.249359	-2.0037	5.61e-23	9.95e-22
PCDHA12	0.250188	-1.99892	8.87e-11	6.22e-10
THSD4	0.251321	-1.99239	6.29e-33	2.07e-31
SLC5A3	0.251923	-1.98894	4.72e-38	2.06e-36
PTCHD3	0.252006	-1.98847	0.00944213	0.0225271
LGSN	0.252606	-1.98504	5.83e-07	2.72e-06
CCDC64	0.253192	-1.9817	1.59e-51	1.43e-49
TMEM132C	0.253196	-1.98167	1.42e-05	5.55e-05
SCARA5	0.253279	-1.9812	0.00250415	0.00676258
RAB11FIP4	0.253366	-1.9807	6.64e-63	9.95e-61
PHYHIP	0.253517	-1.97984	9.61e-13	7.98e-12
LOC100302640	0.253898	-1.97768	4.75e-07	2.24e-06
CASZ1	0.253946	-1.97741	5.39e-46	3.54e-44
C3orf52	0.254218	-1.97586	4.55e-17	5.29e-16
PVRL4	0.254305	-1.97537	8.68e-07	3.96e-06
DLGAP1	0.254437	-1.97462	6.06e-06	2.48e-05
RAB3B	0.254935	-1.9718	0.00199107	0.00547463
ACADSB	0.254999	-1.97143	5.85e-48	4.26e-46
LRRC19	0.25595	-1.96607	5.49e-30	1.51e-28
FECH	0.255986	-1.96586	1.05e-68	1.85e-66
CRABP1	0.256208	-1.96461	0.0171483	0.0384097
HRASLS2	0.257081	-1.9597	6.69e-09	3.91e-08
BCL2L15	0.258113	-1.95392	2e-09	1.23e-08
SRL	0.258731	-1.95048	9.77e-22	1.58e-20
THRB	0.259482	-1.94629	5.96e-43	3.35e-41
SLC22A12	0.260008	-1.94337	2.24e-08	1.23e-07
C9orf152	0.26027	-1.94192	0.000176047	0.000586709
LONRF2	0.260312	-1.94168	9.18e-18	1.11e-16
NOTUM	0.26092	-1.93832	0.0194243	0.0427925
GCM1	0.261243	-1.93654	4.5e-06	1.88e-05
RP1	0.261253	-1.93648	4.14e-07	1.97e-06
UGT8	0.261453	-1.93538	2e-33	6.8e-32
CCBE1	0.261491	-1.93517	3.08e-05	0.000115219
INSC	0.26192	-1.9328	0.00806457	0.0195819
KCTD1	0.262443	-1.92993	2.25e-46	1.51e-44
LRRC43	0.262675	-1.92865	2.82e-08	1.53e-07
ACOX2	0.262677	-1.92864	7.8e-24	1.47e-22
SLC44A4	0.262719	-1.9284	5.12e-18	6.34e-17
C6orf217	0.26292	-1.92731	1.26e-07	6.34e-07
CCL23	0.263411	-1.92461	0.00114667	0.00331934
STYK1	0.263461	-1.92434	6.98e-08	3.62e-07
LOC100130238	0.263578	-1.9237	5.7e-12	4.44e-11
IMPG2	0.263737	-1.92283	0.000659098	0.00199433
C2orf65	0.264327	-1.9196	7.92e-10	5.07e-09
PCDH11Y	0.264473	-1.91881	0.00298837	0.00793893
CTH	0.264892	-1.91652	2.33e-26	5.17e-25
OGDHL	0.26591	-1.91099	2.91e-13	2.53e-12
PYGO1	0.266926	-1.90549	2.74e-05	0.000103344
SHC3	0.268705	-1.8959	0.000881379	0.00260123
DMRTC1B	0.268722	-1.89581	4.21e-05	0.000154427
SELE	0.26917	-1.89341	5.87e-09	3.44e-08
CMTM4	0.269214	-1.89317	9.37e-49	7.18e-47
FAM184A	0.26937	-1.89234	2.94e-19	4e-18
C20orf195	0.269486	-1.89172	0.00254175	0.00685405
PPM1H	0.269514	-1.89157	7.41e-31	2.13e-29
CNTN3	0.269604	-1.89109	0.000677292	0.00204542
LOC728606	0.270319	-1.88727	0.0129819	0.0298978
SAMD12	0.270861	-1.88438	1.48e-44	9.03e-43
WDR72	0.270945	-1.88393	3.46e-29	9.05e-28
ZDHHC2	0.271025	-1.8835	3.08e-51	2.73e-49
SLC22A3	0.271297	-1.88205	2.6e-19	3.57e-18
GFRA3	0.271476	-1.8811	0.00887087	0.0212972
PTPN13	0.271517	-1.88089	1.77e-65	2.86e-63
C5orf38	0.271856	-1.87909	6.07e-08	3.18e-07
HOXB5	0.271965	-1.87851	3.01e-34	1.08e-32
LOC389493	0.272241	-1.87705	0.00935213	0.0223493
SHROOM3	0.272321	-1.87662	4.27e-36	1.68e-34
EPHA1	0.272687	-1.87468	1.77e-27	4.19e-26
H1F0	0.272764	-1.87427	1.15e-29	3.09e-28
MAGI3	0.273624	-1.86973	5.99e-49	4.7e-47
PCDH11X	0.273662	-1.86953	0.00150703	0.00426374
AFAP1L2	0.273682	-1.86943	7.29e-60	9.52e-58
HPGD	0.27431	-1.86612	0.00138901	0.0039586
BAI3	0.274601	-1.86459	4.42e-07	2.09e-06
MAP3K9	0.274827	-1.8634	1.04e-15	1.1e-14
HEPHL1	0.275379	-1.86051	0.00311341	0.00824837
CHAC1	0.275677	-1.85895	1.14e-10	7.92e-10
GCNT3	0.276131	-1.85658	7.68e-12	5.91e-11
LSAMP	0.276471	-1.8548	0.00200529	0.00551019
TRNP1	0.276514	-1.85458	1.37e-14	1.34e-13
HAP1	0.277391	-1.85001	2.69e-06	1.16e-05
XK	0.277545	-1.84921	8.7e-15	8.58e-14
MYCN	0.277763	-1.84807	7.26e-09	4.23e-08
TBX3	0.278015	-1.84677	1.67e-42	9.34e-41
SPRR2A	0.278198	-1.84581	0.00339801	0.00893224
PARD3B	0.27884	-1.84249	1.37e-23	2.56e-22
LIX1	0.2792	-1.84063	6.71e-08	3.49e-07
TRIM2	0.27926	-1.84032	7.29e-20	1.04e-18
BDH1	0.279434	-1.83942	1.63e-12	1.33e-11
ATP6V1C2	0.279458	-1.83929	0.000357419	0.00113493
GDPD2	0.279691	-1.83809	0.00715809	0.0176027
CAND2	0.279909	-1.83697	1.17e-21	1.88e-20
DHDPSL	0.279941	-1.8368	4.75e-29	1.24e-27
CYP4B1	0.280038	-1.83631	1.02e-05	4.07e-05
ZNF503	0.280178	-1.83558	8.08e-45	5.01e-43
SLPI	0.280525	-1.8338	1.68e-05	6.52e-05
C1orf190	0.281081	-1.83094	6.96e-22	1.14e-20
PRLR	0.281265	-1.83	1.06e-08	6.04e-08
C17orf104	0.281423	-1.82919	9.74e-10	6.18e-09
PNMAL1	0.281998	-1.82624	1.87e-39	8.95e-38
WNT4	0.282263	-1.82489	1.49e-06	6.61e-06
LOC100302650	0.282302	-1.82469	2.32e-09	1.42e-08
TDRD1	0.282669	-1.82281	0.0125962	0.0290956
B3GALT2	0.282688	-1.82272	2.92e-07	1.41e-06
GCOM1	0.282841	-1.82193	0.000204488	0.000675487
ENTPD8	0.284752	-1.81222	3.31e-12	2.63e-11
TMPRSS13	0.285143	-1.81024	1e-09	6.34e-09
UCHL1	0.285777	-1.80704	9.59e-14	8.7e-13
PPP4R4	0.286265	-1.80458	0.00102292	0.00298589
DIRAS3	0.28661	-1.80284	1.62e-09	1e-08
PEPD	0.286701	-1.80238	9.87e-31	2.82e-29
ANGPTL3	0.286979	-1.80098	1.39e-06	6.21e-06
CORIN	0.28699	-1.80093	1.04e-11	7.89e-11
NLRP2	0.28737	-1.79902	3.19e-12	2.53e-11
PLAG1	0.287543	-1.79815	5.24e-13	4.44e-12
LGR6	0.288485	-1.79343	2.73e-08	1.48e-07
IRF6	0.288517	-1.79327	6.82e-15	6.79e-14
KIF6	0.288683	-1.79244	1.25e-09	7.84e-09
IGFBP2	0.288848	-1.79162	2.02e-14	1.94e-13
ALDH1A2	0.289558	-1.78807	1.12e-07	5.7e-07
KCNQ1	0.290813	-1.78184	2.54e-25	5.28e-24
ACCN1	0.29088	-1.7815	4.21e-08	2.24e-07
CHRDL1	0.290995	-1.78094	2.88e-05	0.000108515
PALM3	0.291229	-1.77977	1.06e-36	4.22e-35
PAQR5	0.291233	-1.77975	3.47e-58	4.28e-56
DMRT2	0.291386	-1.779	0.00266744	0.00716057
2010-03-01	0.292421	-1.77388	0.00682734	0.0168612
C6orf105	0.292918	-1.77143	0.009656	0.0229886
NFASC	0.293177	-1.77016	1.56e-23	2.9e-22
NUDT4	0.293543	-1.76836	1.03e-57	1.25e-55
PIP5K1B	0.293997	-1.76613	2.08e-25	4.35e-24
GCNT4	0.294238	-1.76495	1.31e-20	1.97e-19
LOC643763	0.29463	-1.76302	0.00835651	0.0202182
PNPLA3	0.294897	-1.76171	6.39e-08	3.34e-07
PLAT	0.294959	-1.76141	2.17e-59	2.79e-57
CYP39A1	0.295063	-1.7609	4.26e-23	7.65e-22
PRKCQ	0.295184	-1.76031	1.05e-38	4.74e-37
MGC27382	0.295473	-1.7589	0.00840932	0.0203241
INPP5J	0.295651	-1.75803	0.00171546	0.00478788
UNC13C	0.296238	-1.75517	0.000480627	0.00149268
KLHL3	0.296378	-1.75449	2.68e-07	1.3e-06
TPD52L1	0.296514	-1.75383	9.16e-23	1.59e-21
PFKFB2	0.296593	-1.75345	5.3e-08	2.79e-07
GPR81	0.296936	-1.75177	6.78e-05	0.000241799
TMEM84	0.297049	-1.75123	6.44e-07	2.99e-06
PCDH20	0.297283	-1.75009	2.68e-09	1.63e-08
STOX1	0.297398	-1.74953	5.17e-17	5.98e-16
SLC25A25	0.297569	-1.7487	1.78e-32	5.64e-31
SCD5	0.297798	-1.74759	5.43e-17	6.27e-16
OPHN1	0.297934	-1.74693	9.29e-37	3.72e-35
PRMT8	0.298056	-1.74634	0.00288762	0.00769863
MYH10	0.298271	-1.7453	2.68e-59	3.42e-57
ARNT2	0.298371	-1.74482	9.62e-30	2.61e-28
HOXD8	0.298557	-1.74392	2.76e-55	2.95e-53
GPR27	0.298748	-1.743	0.00848232	0.0204688
SHISA6	0.298769	-1.7429	0.000469276	0.00146101
HUNK	0.299429	-1.73971	3.93e-41	2.07e-39
ENAM	0.299438	-1.73967	7.42e-12	5.73e-11
STK33	0.30009	-1.73653	2.34e-24	4.57e-23
VSNL1	0.30127	-1.73087	0.00967342	0.0230274
FAIM2	0.301537	-1.72959	1.78e-10	1.22e-09
PPARGC1A	0.301554	-1.72951	1.84e-13	1.63e-12
LAMB4	0.301561	-1.72948	0.0071464	0.017576
CCDC13	0.301789	-1.72839	2.76e-08	1.5e-07
PDP2	0.301894	-1.72789	3.23e-26	7.13e-25
GPBAR1	0.30234	-1.72576	5.61e-11	4.01e-10
HADH	0.302397	-1.72548	5.15e-51	4.53e-49
RAPGEF3	0.30243	-1.72533	6.27e-55	6.51e-53
KRT7	0.302492	-1.72503	4.64e-05	0.000169184
KIAA0114	0.30287	-1.72323	2.94e-49	2.36e-47
MFAP3L	0.302897	-1.7231	1.19e-48	9.1e-47
USP2	0.303613	-1.71969	1.07e-18	1.4e-17
NTRK1	0.304673	-1.71467	0.00112872	0.00327158
SUCLG1	0.305636	-1.71012	2.92e-37	1.22e-35
OSTBETA	0.305752	-1.70957	1.19e-06	5.35e-06
BCL2L10	0.306005	-1.70837	3.28e-06	1.39e-05
SOX30	0.306243	-1.70725	0.00488863	0.0124717
TMIGD1	0.306552	-1.7058	0.00449741	0.0115434
CHODL	0.30705	-1.70345	7.39e-05	0.00026196
C3orf66	0.307075	-1.70334	2.52e-06	1.09e-05
PTPRT	0.308417	-1.69705	4.58e-05	0.000166851
LOC572558	0.308705	-1.6957	0.0170947	0.0383283
MME	0.308971	-1.69446	6.02e-14	5.56e-13
FA2H	0.309062	-1.69403	2.34e-06	1.02e-05
MYH14	0.309115	-1.69379	6.45e-20	9.28e-19
ABCB1	0.309601	-1.69152	6.03e-27	1.39e-25
STK32A	0.309661	-1.69124	5.54e-05	0.000200228
FBLN5	0.309745	-1.69085	7.34e-31	2.11e-29
DLGAP3	0.309923	-1.69002	1.48e-05	5.78e-05
SGK2	0.31011	-1.68915	1.05e-27	2.52e-26
NCAM2	0.310433	-1.68764	0.000344422	0.00109658
SELENBP1	0.310447	-1.68758	1.64e-53	1.59e-51
EPB41L5	0.310554	-1.68708	1.34e-44	8.21e-43
CAB39L	0.310578	-1.68697	2.8e-47	1.99e-45
ARG2	0.310624	-1.68676	4.63e-13	3.94e-12
C21orf34	0.310639	-1.68669	2.51e-14	2.39e-13
VDR	0.310724	-1.6863	1.74e-19	2.42e-18
AK7	0.310734	-1.68625	8.96e-20	1.27e-18
PAR5	0.310738	-1.68623	7.76e-11	5.49e-10
SLC7A4	0.311285	-1.68369	0.0129713	0.0298802
PLA2G4A	0.311822	-1.68121	6.51e-21	1e-19
CACNB4	0.31188	-1.68094	1.56e-07	7.77e-07
MTTP	0.312324	-1.67888	0.00121052	0.00349218
psiTPTE22	0.312654	-1.67736	1.53e-12	1.25e-11
DCDC2	0.313561	-1.67318	4.22e-24	8.09e-23
SLC25A33	0.313634	-1.67284	5.01e-25	1.03e-23
AZGP1	0.313995	-1.67119	8.2e-07	3.75e-06
ARPM1	0.314002	-1.67116	1.39e-11	1.05e-10
WDR63	0.314149	-1.67048	5.61e-05	0.00020258
BCAM	0.314261	-1.66997	2.82e-55	2.99e-53
IGSF9	0.314588	-1.66846	1.12e-07	5.69e-07
SLC38A4	0.314897	-1.66705	0.00162216	0.00455447
C6orf27	0.315475	-1.6644	2.84e-22	4.79e-21
TMSB4Y	0.315991	-1.66204	3.46e-09	2.09e-08
MRPS6	0.316176	-1.6612	1.29e-31	3.88e-30
NAV2	0.316188	-1.66115	3.02e-45	1.92e-43
LAMA2	0.316501	-1.65972	8.85e-15	8.71e-14
SVEP1	0.316746	-1.6586	3.19e-14	3e-13
NEU4	0.317478	-1.65527	0.00157129	0.00442826
NAT2	0.317609	-1.65468	8.37e-05	0.000294309
PPM1E	0.317787	-1.65387	0.00243527	0.0065871
KITLG	0.31832	-1.65145	1.83e-23	3.38e-22
BPHL	0.318335	-1.65138	7.05e-33	2.31e-31
EPS8L1	0.318497	-1.65065	1.52e-09	9.44e-09
CADM4	0.318788	-1.64933	6.38e-22	1.05e-20
LAMC2	0.319391	-1.6466	1.52e-07	7.58e-07
KCNJ5	0.319767	-1.64491	3.24e-15	3.31e-14
C1QTNF7	0.320119	-1.64332	1.59e-14	1.54e-13
NTN4	0.320507	-1.64157	4.39e-52	4.04e-50
IGFALS	0.320848	-1.64004	4.19e-05	0.000153725
ERVFRDE1	0.321698	-1.63622	0.0186906	0.0414016
CDKL1	0.322038	-1.6347	3.96e-22	6.61e-21
FREM2	0.322489	-1.63268	3.68e-20	5.37e-19
C11orf92	0.322699	-1.63174	1.16e-15	1.23e-14
GDF7	0.322811	-1.63124	0.00665844	0.0164861
JPH4	0.323101	-1.62994	1.57e-12	1.28e-11
DGKB	0.323151	-1.62972	0.000216657	0.000713474
LDHC	0.323346	-1.62885	0.000596056	0.00182072
DDC	0.323851	-1.6266	1.28e-13	1.15e-12
RDH10	0.324521	-1.62362	3.26e-43	1.86e-41
CHN2	0.324552	-1.62348	1.72e-25	3.6e-24
VEPH1	0.324778	-1.62247	1.5e-39	7.26e-38
CYP26B1	0.324926	-1.62182	1.17e-21	1.88e-20
SLC23A1	0.324953	-1.6217	8.8e-09	5.06e-08
C18orf34	0.325275	-1.62027	6.95e-10	4.47e-09
FRK	0.325652	-1.6186	5.29e-25	1.08e-23
ETNK2	0.32594	-1.61732	6.07e-21	9.36e-20
C19orf26	0.32611	-1.61657	0.000747838	0.00224241
PDE8B	0.326975	-1.61275	1.02e-15	1.08e-14
ABTB2	0.327598	-1.61	2.2e-27	5.17e-26
TGFBR3	0.327619	-1.60991	1e-41	5.44e-40
CADPS2	0.327896	-1.60869	4.16e-46	2.75e-44
DOC2B	0.327929	-1.60855	1.59e-07	7.91e-07
RHOBTB3	0.328072	-1.60792	1.08e-26	2.46e-25
PRSS8	0.328128	-1.60767	5.65e-21	8.74e-20
TSPYL5	0.328461	-1.60621	5.78e-46	3.79e-44
PGM5P2	0.329118	-1.60332	0.00439927	0.0113159
C10orf41	0.329203	-1.60295	4.92e-14	4.57e-13
SCGB2A2	0.329246	-1.60276	0.00847554	0.0204549
C19orf21	0.32925	-1.60274	1.41e-08	7.95e-08
SEMA3G	0.329385	-1.60216	1.42e-37	6.06e-36
DEFB1	0.329407	-1.60206	0.000585107	0.0017892
MUC1	0.329453	-1.60185	1.34e-15	1.41e-14
GSTO2	0.329883	-1.59997	1.09e-16	1.23e-15
PAQR7	0.330266	-1.5983	8.66e-43	4.86e-41
SYTL5	0.330523	-1.59718	0.000731027	0.0021971
MBOAT2	0.33088	-1.59562	1.18e-32	3.8e-31
KL	0.331091	-1.5947	8.54e-14	7.77e-13
RASSF9	0.331184	-1.5943	2.23e-11	1.65e-10
UGT2B7	0.33126	-1.59396	3.11e-11	2.27e-10
SEMA4A	0.331293	-1.59382	7.62e-12	5.87e-11
CECR7	0.332809	-1.58723	5.83e-06	2.4e-05
ISM2	0.332976	-1.58651	7.35e-05	0.000260478
RNF152	0.332992	-1.58644	2.45e-14	2.33e-13
PKNOX2	0.333071	-1.5861	1.75e-10	1.2e-09
ARHGAP24	0.333878	-1.58261	4.64e-46	3.06e-44
RERGL	0.335039	-1.5776	3.79e-15	3.85e-14
LNX1	0.335364	-1.5762	3.77e-38	1.66e-36
C6orf168	0.335496	-1.57563	0.000459718	0.00143324
KIAA1161	0.33596	-1.57364	6.31e-29	1.63e-27
EDN3	0.336535	-1.57117	0.00276217	0.0073972
DPP10	0.336633	-1.57075	0.0136874	0.0313763
GPD1	0.337197	-1.56834	4.31e-11	3.11e-10
KCNH1	0.337581	-1.5667	1.77e-05	6.86e-05
ACAA1	0.337913	-1.56528	6.13e-38	2.65e-36
WASF3	0.338133	-1.56434	2.48e-30	6.99e-29
PLEKHG7	0.338253	-1.56382	0.000840419	0.00249379
CYP4A11	0.338548	-1.56257	9.97e-06	3.98e-05
PPL	0.339081	-1.5603	1.81e-29	4.84e-28
ELOVL3	0.339312	-1.55932	0.0104613	0.0246852
SYP	0.339497	-1.55853	3.25e-09	1.97e-08
TUBBP5	0.339822	-1.55715	6.67e-07	3.09e-06
TPI1P2	0.340412	-1.55465	1.65e-05	6.4e-05
PITPNM3	0.340794	-1.55303	1.61e-13	1.43e-12
RASSF8	0.340836	-1.55285	1.03e-39	5.02e-38
ZNF750	0.340963	-1.55231	0.00128686	0.00369086
DBT	0.340977	-1.55225	4.34e-40	2.17e-38
HIST1H1E	0.341037	-1.552	0.00610675	0.0152432
MAN1A1	0.341064	-1.55189	1.37e-49	1.13e-47
PPM1K	0.34113	-1.55161	1.53e-32	4.88e-31
CCR9	0.342237	-1.54693	0.0182522	0.0405368
GPX3	0.342334	-1.54652	2.83e-13	2.46e-12
GRID2IP	0.342669	-1.54511	0.00384555	0.00999833
DEPDC6	0.342827	-1.54445	2.43e-40	1.24e-38
KCNJ16	0.342839	-1.5444	1.88e-48	1.41e-46
EVPL	0.343129	-1.54318	1.75e-40	9.04e-39
KCNS2	0.343711	-1.54073	0.0148549	0.0338077
DENND1B	0.343767	-1.5405	1.33e-15	1.4e-14
IGSF22	0.344456	-1.53761	7.14e-05	0.000253732
LOC113230	0.34586	-1.53174	1.07e-27	2.56e-26
SGCG	0.345864	-1.53172	0.0143143	0.0326911
ZNF676	0.345918	-1.5315	1.81e-06	7.94e-06
CDC20B	0.346288	-1.52995	0.00191482	0.00528888
OSBPL6	0.346718	-1.52817	0.00017266	0.000576275
SAMD13	0.346777	-1.52792	1.9e-05	7.31e-05
CD82	0.346822	-1.52773	1.84e-19	2.56e-18
FBLN1	0.346872	-1.52753	3.99e-07	1.89e-06
MAGI2	0.347021	-1.5269	1.91e-29	5.08e-28
CECR2	0.3471	-1.52658	7.21e-05	0.000255902
RHBG	0.347664	-1.52424	0.0217103	0.0473241
NEBL	0.347861	-1.52342	6.49e-44	3.83e-42
SOD3	0.347912	-1.52321	1.73e-35	6.63e-34
ALDH1A3	0.348527	-1.52066	1.23e-09	7.74e-09
HS3ST3B1	0.348604	-1.52034	0.000141651	0.00048022
SORT1	0.348854	-1.5193	3.67e-47	2.59e-45
SNURF	0.348879	-1.5192	5.64e-19	7.54e-18
FAM198A	0.348897	-1.51913	2.88e-07	1.39e-06
SLC5A12	0.349409	-1.51701	3.33e-10	2.22e-09
IL17RE	0.349425	-1.51695	2.74e-18	3.47e-17
TRPM3	0.349477	-1.51673	3.25e-13	2.81e-12
KCNIP1	0.349489	-1.51668	0.00777836	0.018953
GK3P	0.349934	-1.51484	7.61e-09	4.42e-08
KLF5	0.350111	-1.51411	6.46e-14	5.95e-13
GABARAPL1	0.350548	-1.51232	3.72e-18	4.65e-17
LDHB	0.350594	-1.51213	1.28e-49	1.07e-47
GPD1L	0.351181	-1.50971	4.97e-12	3.88e-11
FAM43B	0.351436	-1.50867	4.24e-08	2.26e-07
MARVELD3	0.352392	-1.50475	6.66e-24	1.26e-22
ST6GALNAC2	0.35252	-1.50422	1.78e-09	1.1e-08
SGEF	0.352976	-1.50236	4.67e-13	3.97e-12
SLC39A4	0.353034	-1.50212	2.04e-20	3.05e-19
WNK1	0.353651	-1.4996	1.02e-39	4.99e-38
MYOZ1	0.354004	-1.49816	5.94e-08	3.12e-07
TSPAN33	0.354432	-1.49642	1.79e-26	4e-25
PDZRN4	0.355039	-1.49395	0.0063425	0.0157883
ACSL4	0.355332	-1.49276	2.01e-32	6.31e-31
SCUBE3	0.355355	-1.49267	9.33e-05	0.000325675
TBC1D4	0.355472	-1.49219	3.58e-37	1.48e-35
WDR65	0.356204	-1.48922	0.00497595	0.012661
DHRS11	0.356241	-1.48907	1.7e-24	3.35e-23
SCGB1D2	0.356359	-1.4886	4.15e-08	2.21e-07
MCF2	0.356542	-1.48785	0.00215156	0.005881
FAM107A	0.356905	-1.48639	1.27e-38	5.71e-37
ENHO	0.357148	-1.48541	0.00236728	0.00641777
SLC20A2	0.35723	-1.48507	1.39e-39	6.76e-38
LRRC16A	0.357442	-1.48422	6.77e-34	2.36e-32
DES	0.357453	-1.48418	0.00882382	0.0211943
ACADM	0.357617	-1.48351	4.5e-38	1.97e-36
BRP44L	0.35773	-1.48306	2.05e-13	1.81e-12
TACR1	0.357765	-1.48291	9.27e-09	5.33e-08
LMTK3	0.35778	-1.48285	2.17e-10	1.47e-09
TRAM1L1	0.357882	-1.48244	6.28e-22	1.03e-20
FAM154B	0.357936	-1.48223	0.000165044	0.000553134
PALM	0.358155	-1.48134	1.24e-25	2.63e-24
GPR62	0.358216	-1.4811	0.0107217	0.0252146
ACSM3	0.358429	-1.48024	1.49e-33	5.11e-32
MCOLN3	0.358741	-1.47898	2.65e-05	0.00010016
FCAMR	0.358956	-1.47812	7.49e-05	0.000265131
C14orf132	0.359287	-1.47679	6.99e-15	6.95e-14
PCDP1	0.359299	-1.47675	4.41e-25	9.06e-24
SLC16A10	0.360389	-1.47237	5.15e-13	4.37e-12
RSPO3	0.360421	-1.47225	3.3e-07	1.58e-06
GPR133	0.360618	-1.47146	1.96e-10	1.34e-09
TNFSF15	0.36069	-1.47117	6.29e-06	2.57e-05
PPP1R1C	0.36134	-1.46857	0.00568355	0.0142872
CA4	0.361632	-1.4674	2.1e-11	1.56e-10
CDKL2	0.361923	-1.46625	1.42e-27	3.37e-26
DSP	0.362322	-1.46466	6.84e-31	1.98e-29
GK	0.362375	-1.46445	5.89e-16	6.33e-15
CLDN9	0.362479	-1.46403	8.12e-05	0.000286128
EXTL1	0.362634	-1.46341	0.00563093	0.014169
CDH1	0.362897	-1.46237	7.01e-24	1.33e-22
C10orf95	0.363267	-1.4609	0.00669883	0.016578
DNAJC6	0.363275	-1.46086	6.31e-23	1.12e-21
REC8	0.363363	-1.46052	1.19e-21	1.91e-20
ESYT3	0.363521	-1.45989	1.18e-05	4.67e-05
ERBB2	0.363617	-1.45951	1.63e-44	9.86e-43
SUSD1	0.364036	-1.45785	8e-29	2.06e-27
GATA2	0.364067	-1.45773	3.11e-18	3.93e-17
PANK1	0.364115	-1.45753	5.79e-25	1.18e-23
GRHL1	0.364512	-1.45596	1.63e-15	1.7e-14
GLYAT	0.364582	-1.45568	5.44e-15	5.45e-14
C14orf4	0.364613	-1.45556	5.88e-40	2.92e-38
DPYS	0.36472	-1.45514	6.48e-14	5.96e-13
GYLTL1B	0.364872	-1.45454	1.2e-25	2.56e-24
RALBP1	0.365035	-1.45389	4.25e-43	2.42e-41
PCSK1N	0.365052	-1.45383	2.85e-07	1.38e-06
WLS	0.365431	-1.45233	1.82e-39	8.74e-38
PTGFR	0.365938	-1.45033	0.00501723	0.0127483
GPRC5A	0.366184	-1.44936	0.00576716	0.0144758
ADAMTS8	0.366488	-1.44816	0.00371911	0.00969449
ZNF556	0.36659	-1.44776	0.0215968	0.0471225
CDKN1C	0.367068	-1.44588	4.48e-20	6.49e-19
USP53	0.367069	-1.44588	7.44e-37	3e-35
HOXA11AS	0.367592	-1.44382	4.92e-06	2.04e-05
SCN3A	0.3678	-1.44301	0.00225249	0.0061312
BMP5	0.368434	-1.44052	0.00179916	0.004996
CSMD1	0.368807	-1.43906	0.000218224	0.000717933
PCCA	0.369072	-1.43803	7.41e-33	2.42e-31
GRIP1	0.369446	-1.43656	1.9e-15	1.98e-14
C10orf118	0.369499	-1.43636	5.15e-30	1.42e-28
FTCD	0.369686	-1.43563	1.68e-07	8.34e-07
WNT11	0.369846	-1.435	0.00197595	0.00543843
PIGR	0.370339	-1.43308	0.00879849	0.021141
C3orf32	0.370751	-1.43148	0.0155072	0.035142
PNP	0.370778	-1.43137	2.11e-37	8.9e-36
NCRNA00087	0.371222	-1.42965	1.33e-11	1e-10
TEK	0.37148	-1.42864	2.93e-32	9.12e-31
CN5H6.4	0.371549	-1.42838	0.000344225	0.00109647
ETV4	0.37178	-1.42748	0.0117285	0.0272727
PBX1	0.372422	-1.42499	1.05e-31	3.18e-30
CDS1	0.372835	-1.42339	9.37e-32	2.84e-30
UXS1	0.372974	-1.42285	1.86e-40	9.58e-39
AKR7A3	0.373032	-1.42263	1.99e-10	1.35e-09
C21orf130	0.373096	-1.42238	0.000610577	0.00186255
LRRIQ3	0.373133	-1.42224	0.000422455	0.00132564
HOXA11	0.373293	-1.42162	6.32e-13	5.31e-12
GRAMD1C	0.373705	-1.42003	6.38e-30	1.75e-28
BTBD11	0.374501	-1.41696	4.39e-09	2.61e-08
TTTY4C	0.374578	-1.41666	0.0201949	0.0443167
AOX1	0.374729	-1.41608	2.32e-08	1.27e-07
PLXNB1	0.375634	-1.4126	3.86e-40	1.94e-38
RGN	0.375951	-1.41138	6.86e-20	9.85e-19
SUSD2	0.376089	-1.41085	6.51e-12	5.05e-11
ZMYND12	0.3761	-1.41081	1.42e-14	1.38e-13
LOC145820	0.37614	-1.41066	5.37e-16	5.8e-15
PLIN5	0.376157	-1.41059	1.63e-07	8.09e-07
APOD	0.377063	-1.40712	6.43e-08	3.35e-07
CTNNAL1	0.377217	-1.40653	2.78e-32	8.68e-31
SLC17A1	0.377606	-1.40504	2.9e-10	1.94e-09
C1orf210	0.377706	-1.40467	6.66e-23	1.17e-21
ZYG11A	0.377774	-1.40441	2.31e-05	8.79e-05
DLG2	0.377813	-1.40426	0.00739829	0.0181317
LARS2	0.37791	-1.40389	1.02e-28	2.61e-27
ANGPTL6	0.377968	-1.40366	0.00341563	0.0089725
LIPG	0.378641	-1.4011	0.00473473	0.012108
L2HGDH	0.378856	-1.40028	1.56e-22	2.68e-21
CLMN	0.379083	-1.39942	1.45e-34	5.25e-33
GJB1	0.379299	-1.39859	1.29e-16	1.45e-15
AMFR	0.380177	-1.39526	7.19e-45	4.47e-43
PCDH7	0.380268	-1.39491	2.28e-10	1.54e-09
SLC48A1	0.380314	-1.39474	9.4e-38	4.02e-36
MPP5	0.380324	-1.3947	3.99e-31	1.16e-29
RSPH4A	0.380552	-1.39383	0.000399263	0.00125891
TMEM86A	0.380926	-1.39242	4.11e-27	9.56e-26
SBK1	0.381299	-1.39101	1.22e-11	9.25e-11
CYP8B1	0.381309	-1.39097	0.00040726	0.00128094
AK3	0.381715	-1.38943	5.87e-39	2.71e-37
SLC22A15	0.381994	-1.38838	1.59e-18	2.05e-17
PIP4K2C	0.382392	-1.38688	4.63e-35	1.73e-33
GLYATL1	0.382507	-1.38644	4.46e-11	3.21e-10
FMO4	0.382853	-1.38514	3.64e-22	6.09e-21
CLCN5	0.383428	-1.38297	4.23e-31	1.23e-29
C8orf80	0.383818	-1.38151	5.74e-05	0.000206824
P2RY2	0.384034	-1.38069	1.51e-07	7.51e-07
ZNF44	0.384268	-1.37981	1.09e-28	2.78e-27
EPM2A	0.384528	-1.37884	5.73e-19	7.66e-18
PC	0.384666	-1.37832	7.45e-15	7.4e-14
SEMA3B	0.384936	-1.37731	6.12e-12	4.75e-11
PTPLAD1	0.385014	-1.37702	6.74e-14	6.2e-13
NAP1L6	0.38527	-1.37606	0.00167649	0.0046888
ANKRD45	0.385319	-1.37588	1.54e-08	8.67e-08
VAV3	0.385521	-1.37512	3.6e-38	1.59e-36
CPVL	0.385727	-1.37435	1.52e-31	4.52e-30
FMN1	0.385946	-1.37353	2.43e-09	1.48e-08
GNG7	0.386404	-1.37182	1.21e-25	2.57e-24
KIAA1522	0.386464	-1.3716	3.41e-39	1.6e-37
PON3	0.387011	-1.36955	0.0188127	0.0416355
ZDHHC15	0.387054	-1.36939	7.21e-12	5.57e-11
ITM2C	0.387292	-1.36851	5.22e-30	1.44e-28
AKAP5	0.387482	-1.3678	2.97e-16	3.27e-15
LY6K	0.387624	-1.36727	0.00482201	0.0123141
CNTFR	0.38781	-1.36658	0.00454221	0.0116496
SLC7A9	0.388206	-1.36511	4.94e-10	3.23e-09
LOH12CR2	0.388725	-1.36318	4.76e-08	2.52e-07
CADM1	0.38908	-1.36186	2e-27	4.72e-26
ANK3	0.38926	-1.36119	4.41e-27	1.02e-25
CYP24A1	0.389359	-1.36083	0.0110723	0.0259306
CCDC42B	0.389412	-1.36063	0.00544086	0.0137297
ADRA2C	0.389652	-1.35974	1.96e-15	2.04e-14
ACBD7	0.389907	-1.3588	0.000207595	0.000685193
SLIT2	0.389924	-1.35874	0.00407314	0.0105373
KGFLP1	0.390057	-1.35824	0.0226893	0.0492145
EPHX2	0.39022	-1.35764	1.29e-31	3.88e-30
EHD3	0.390227	-1.35761	8.38e-19	1.11e-17
GRB14	0.390793	-1.35552	1.25e-06	5.63e-06
TMEM164	0.390851	-1.35531	2.05e-28	5.16e-27
SCCPDH	0.390957	-1.35492	5.12e-36	2e-34
SORCS2	0.391026	-1.35466	4.63e-08	2.45e-07
OXCT1	0.391032	-1.35464	0.00096293	0.00282543
NEK10	0.391276	-1.35374	0.000651496	0.00197458
TSGA10	0.391382	-1.35335	1.45e-10	1e-09
NAALAD2	0.391944	-1.35128	2.75e-05	0.000103614
CCDC19	0.39208	-1.35078	0.00113336	0.00328456
SYNGR1	0.392112	-1.35066	1.32e-25	2.79e-24
MYO5C	0.392371	-1.34971	1.37e-26	3.1e-25
GGH	0.392831	-1.34802	1.18e-13	1.06e-12
PODXL	0.393065	-1.34716	2.11e-20	3.15e-19
KIF26B	0.394212	-1.34296	6.61e-08	3.45e-07
PHGDH	0.394262	-1.34277	8.16e-15	8.07e-14
KCNJ15	0.394778	-1.34089	5.22e-19	7e-18
NLGN3	0.394955	-1.34024	2.08e-05	7.96e-05
NDRG2	0.395064	-1.33984	4.52e-21	7.03e-20
EYA2	0.395172	-1.33945	5.67e-07	2.65e-06
RNF182	0.397376	-1.33142	1.09e-09	6.89e-09
AQP4	0.397657	-1.3304	1.02e-09	6.45e-09
ANKRD56	0.39768	-1.33032	2.23e-18	2.85e-17
DNM3	0.397726	-1.33015	3.73e-17	4.36e-16
IQCH	0.397751	-1.33006	2.38e-08	1.3e-07
MGAT5	0.397862	-1.32966	1.81e-19	2.52e-18
HOXA7	0.397866	-1.32964	1.08e-25	2.31e-24
RIC3	0.397944	-1.32936	2.51e-07	1.22e-06
ZCWPW2	0.398494	-1.32737	0.000459619	0.0014332
KIF13B	0.398991	-1.32557	3.96e-19	5.34e-18
USP46	0.399438	-1.32396	1.44e-23	2.67e-22
PPM1J	0.399646	-1.32321	8.64e-07	3.95e-06
FERMT1	0.400116	-1.32151	7.89e-08	4.08e-07
MAP9	0.400159	-1.32136	1.69e-25	3.54e-24
GRB7	0.400331	-1.32074	3.2e-26	7.06e-25
LOC723809	0.400555	-1.31993	4.57e-13	3.89e-12
NOX4	0.400557	-1.31992	1.24e-10	8.62e-10
VGLL3	0.40071	-1.31937	2.82e-08	1.53e-07
FAM83G	0.40095	-1.31851	4.83e-09	2.86e-08
HOXD10	0.400999	-1.31833	2.52e-24	4.9e-23
PKHD1	0.401108	-1.31794	2.04e-29	5.4e-28
GSTM5	0.401324	-1.31716	1.91e-07	9.43e-07
DNAJC12	0.401421	-1.31681	4.13e-06	1.74e-05
LLGL2	0.402064	-1.3145	3.35e-32	1.04e-30
CKMT1B	0.403272	-1.31018	0.00378754	0.00986397
ATP8B1	0.403289	-1.31011	1.58e-29	4.24e-28
FCGBP	0.403499	-1.30936	5.89e-06	2.42e-05
PAQR8	0.403726	-1.30855	4.72e-23	8.44e-22
BIK	0.403969	-1.30768	5.14e-05	0.000186163
LOC402377	0.40418	-1.30693	0.0218058	0.0475068
CCDC8	0.405059	-1.3038	2.17e-18	2.78e-17
COL9A3	0.405491	-1.30226	0.00012741	0.000434558
ERC2	0.405525	-1.30214	0.00117097	0.00338631
EYA3	0.405788	-1.3012	1.39e-13	1.25e-12
SLC8A1	0.406212	-1.2997	2.84e-15	2.92e-14
NAP1L3	0.406579	-1.29839	2.52e-10	1.69e-09
CPEB3	0.406745	-1.29781	7.16e-20	1.03e-18
LHFPL3	0.406842	-1.29746	0.00281488	0.00752144
ITPR2	0.407325	-1.29575	4.6e-17	5.34e-16
TP63	0.407573	-1.29487	0.00035826	0.00113742
ATP6V0D2	0.40779	-1.2941	0.022496	0.0488666
WNT5A	0.408079	-1.29308	2.22e-07	1.09e-06
PRRT3	0.40843	-1.29184	1.06e-09	6.7e-09
MFHAS1	0.408528	-1.29149	1.85e-19	2.57e-18
PRRG1	0.408577	-1.29132	3.88e-28	9.59e-27
ATP1B1	0.408614	-1.29119	1.52e-38	6.8e-37
BVES	0.408638	-1.2911	4.57e-14	4.25e-13
ZHX3	0.409379	-1.28849	9.35e-32	2.84e-30
SYPL2	0.409962	-1.28644	4.61e-19	6.2e-18
SPATA17	0.410527	-1.28445	3.82e-05	0.000140989
UST	0.41063	-1.28409	1.88e-06	8.23e-06
LMO7	0.410659	-1.28399	1.97e-32	6.23e-31
LYPD3	0.410792	-1.28352	3.03e-05	0.000113356
HIBCH	0.410936	-1.28302	5.79e-24	1.1e-22
C4orf12	0.411067	-1.28256	7.42e-12	5.73e-11
PTGR1	0.411367	-1.2815	9.7e-33	3.14e-31
PROM1	0.411452	-1.2812	2.69e-06	1.16e-05
D4S234E	0.411635	-1.28056	0.0120139	0.0278715
MBL1P	0.411678	-1.28041	0.00665267	0.0164779
MSI2	0.411688	-1.28038	3.18e-20	4.68e-19
CH25H	0.411824	-1.2799	2.68e-07	1.3e-06
WNT10A	0.412255	-1.27839	0.00541445	0.0136684
FNDC5	0.412619	-1.27712	0.00974405	0.0231819
C6orf132	0.412762	-1.27662	4.51e-10	2.96e-09
NR4A3	0.412987	-1.27583	4.52e-07	2.13e-06
CHDH	0.413275	-1.27483	1.48e-21	2.37e-20
C1orf95	0.41333	-1.27464	4.94e-06	2.05e-05
CROT	0.41371	-1.27331	8.12e-26	1.75e-24
KIAA0754	0.413815	-1.27294	2.46e-14	2.34e-13
PGM5	0.413872	-1.27274	3.38e-20	4.96e-19
CAPN6	0.413917	-1.27259	1.73e-06	7.62e-06
LOC440925	0.413969	-1.2724	0.00376055	0.0097962
LDLR	0.414024	-1.27221	4.68e-05	0.000170291
SLC43A1	0.414262	-1.27138	4.07e-05	0.000149487
UGT3A1	0.41445	-1.27073	2.43e-08	1.33e-07
HIGD1A	0.414835	-1.26939	1.61e-06	7.12e-06
LOC134466	0.415177	-1.2682	3.08e-08	1.67e-07
FGFR2	0.415352	-1.26759	1.05e-29	2.85e-28
FRAS1	0.415648	-1.26656	8.18e-13	6.82e-12
SLC13A1	0.415791	-1.26607	0.00308604	0.00818445
PFKFB3	0.415809	-1.26601	3.39e-24	6.54e-23
ROBO2	0.416108	-1.26497	1.23e-06	5.53e-06
GALNT6	0.41615	-1.26482	3.77e-18	4.71e-17
C10orf140	0.416546	-1.26345	9.24e-06	3.7e-05
DACT2	0.416724	-1.26284	8.35e-06	3.35e-05
PHACTR1	0.416748	-1.26275	1.08e-10	7.55e-10
PRPH2	0.416953	-1.26204	0.000245999	0.000802142
ADAMTSL2	0.417163	-1.26132	1.88e-22	3.22e-21
GLRB	0.417574	-1.2599	5.98e-09	3.51e-08
ARHGAP8	0.417829	-1.25902	2.39e-12	1.92e-11
PTPN3	0.417851	-1.25894	1.23e-25	2.59e-24
PRMT6	0.41788	-1.25884	9.15e-23	1.59e-21
KIAA1908	0.41793	-1.25867	1.38e-15	1.45e-14
LIN52	0.417961	-1.25856	8.35e-12	6.41e-11
LOC153328	0.418115	-1.25803	2.89e-05	0.000108625
LUM	0.418195	-1.25775	7.92e-05	0.000279573
CSDC2	0.418284	-1.25744	2.47e-05	9.38e-05
POLR3B	0.418454	-1.25686	1.62e-18	2.09e-17
B3GNT8	0.418553	-1.25652	1.01e-08	5.78e-08
CAT	0.418575	-1.25644	2.96e-25	6.14e-24
ZNF804A	0.418833	-1.25555	0.00274211	0.00734639
MSRA	0.419023	-1.2549	1.86e-15	1.93e-14
DSCR6	0.419143	-1.25449	0.00513861	0.0130306
NNT	0.419201	-1.25429	9.27e-15	9.11e-14
CNP	0.41931	-1.25391	5.43e-34	1.91e-32
GRAMD2	0.420086	-1.25124	5.03e-09	2.98e-08
LRBA	0.420118	-1.25113	4.67e-29	1.22e-27
BCKDHB	0.420319	-1.25044	2.56e-20	3.8e-19
TSPAN6	0.420321	-1.25044	8.87e-32	2.7e-30
ECHS1	0.420564	-1.2496	2.14e-24	4.19e-23
NDUFS1	0.420618	-1.24942	4.03e-28	9.93e-27
NUDT6	0.420629	-1.24938	2.92e-12	2.33e-11
SFXN5	0.420774	-1.24888	7.05e-23	1.24e-21
PRR5-ARHGAP8	0.420887	-1.24849	0.000244661	0.000798163
SYNE2	0.421017	-1.24805	7.2e-32	2.21e-30
ADPRHL1	0.421234	-1.24731	0.000504737	0.00156205
ALAD	0.421423	-1.24666	3.35e-24	6.46e-23
SLC25A35	0.421476	-1.24648	2.27e-13	2e-12
SREBF2	0.421758	-1.24551	1.23e-31	3.71e-30
LRRC55	0.421879	-1.2451	0.00396658	0.0102918
AXIN2	0.422175	-1.24409	2.31e-10	1.56e-09
TRIM29	0.422701	-1.24229	0.000289815	0.000935373
CLDN7	0.423833	-1.23843	7.94e-09	4.6e-08
FRY	0.424027	-1.23777	6.56e-25	1.32e-23
ADHFE1	0.424399	-1.23651	1.18e-16	1.34e-15
RAP1GAP2	0.424618	-1.23576	5.51e-22	9.1e-21
CYP3A7	0.424651	-1.23565	5.08e-05	0.000184242
SYNJ2BP	0.425025	-1.23438	1.36e-27	3.23e-26
SCARA3	0.425045	-1.23431	2.9e-07	1.4e-06
SH2D4A	0.425165	-1.2339	1.47e-18	1.9e-17
SGPP1	0.425473	-1.23286	2.29e-25	4.77e-24
ST14	0.425632	-1.23232	2.84e-10	1.9e-09
RELN	0.425986	-1.23112	0.0049434	0.012595
TMEM25	0.42614	-1.2306	1.21e-21	1.94e-20
NHSL1	0.426522	-1.22931	9.53e-23	1.65e-21
ZNF425	0.426677	-1.22878	1.25e-08	7.08e-08
HIF1A	0.426703	-1.2287	4.45e-28	1.09e-26
PTPRD	0.426821	-1.2283	6.32e-09	3.7e-08
QPRT	0.427052	-1.22752	4.5e-07	2.13e-06
FAM83F	0.427179	-1.22709	1.7e-06	7.51e-06
CTSH	0.427656	-1.22548	1.58e-32	5.04e-31
NINL	0.427713	-1.22528	3.92e-21	6.13e-20
NR4A2	0.427779	-1.22506	2.48e-05	9.41e-05
JMY	0.427908	-1.22463	2.72e-22	4.59e-21
SUCLG2	0.427961	-1.22445	1.16e-27	2.78e-26
OXNAD1	0.428322	-1.22323	8.2e-19	1.09e-17
NBEAL1	0.428836	-1.2215	2.76e-15	2.84e-14
PELI2	0.429094	-1.22064	7.17e-18	8.8e-17
WFDC2	0.42912	-1.22055	0.000670092	0.00202609
BHMT	0.42917	-1.22038	6.92e-09	4.03e-08
C19orf77	0.429648	-1.21877	6.8e-10	4.38e-09
C9orf43	0.429697	-1.21861	0.00290669	0.0077453
COL14A1	0.429776	-1.21834	1.49e-11	1.12e-10
MYO6	0.430043	-1.21745	3.19e-27	7.47e-26
PXK	0.430181	-1.21698	4.45e-06	1.86e-05
H2AFY2	0.430223	-1.21684	1.07e-19	1.51e-18
LOC554202	0.430396	-1.21626	0.00266955	0.00716527
SARDH	0.430672	-1.21534	8.22e-10	5.26e-09
TOX	0.430762	-1.21504	1.29e-12	1.06e-11
ATP5A1	0.43092	-1.21451	4.2e-22	7.01e-21
GRAMD1B	0.431151	-1.21374	4.48e-06	1.87e-05
TDRD9	0.431337	-1.21311	0.00208455	0.0057117
FLRT2	0.43137	-1.213	2.24e-07	1.1e-06
ST6GALNAC3	0.431384	-1.21296	1.37e-13	1.23e-12
SDR42E1	0.431496	-1.21258	3.39e-13	2.91e-12
AQP7	0.431634	-1.21212	5.5e-10	3.57e-09
BAG1	0.431728	-1.2118	7.9e-15	7.82e-14
GNAI1	0.431797	-1.21157	2.06e-28	5.17e-27
FUT6	0.431827	-1.21147	2.86e-08	1.55e-07
ATF3	0.43183	-1.21147	4.49e-07	2.12e-06
ACAT1	0.432008	-1.21087	5.32e-11	3.82e-10
GPRC5B	0.432134	-1.21045	2.94e-22	4.94e-21
PTPN4	0.432157	-1.21037	5.37e-16	5.81e-15
AGXT2	0.43222	-1.21016	2.32e-08	1.27e-07
APEH	0.432288	-1.20993	5.07e-25	1.04e-23
PCCB	0.432597	-1.20891	4.3e-28	1.06e-26
C12orf69	0.433086	-1.20727	0.0190429	0.0420621
CCDC113	0.433163	-1.20702	1.65e-14	1.6e-13
ATP6V0E2	0.433726	-1.20514	1.74e-20	2.6e-19
SLC6A12	0.433727	-1.20514	2.88e-15	2.96e-14
ASAM	0.434108	-1.20387	0.00160972	0.00452645
MTOR	0.434469	-1.20267	3.41e-26	7.5e-25
AMT	0.434673	-1.202	4.05e-20	5.88e-19
SNRPN	0.434871	-1.20134	2.43e-31	7.18e-30
PBLD	0.434947	-1.20109	1.48e-16	1.66e-15
LOC389332	0.435089	-1.20062	6.06e-05	0.000217639
GLTPD2	0.435277	-1.19999	6.99e-05	0.000248725
DHDH	0.435291	-1.19995	0.000213588	0.000704053
DAK	0.435293	-1.19994	5.62e-23	9.97e-22
DNAJC11	0.435604	-1.19891	2.52e-28	6.27e-27
CXCL12	0.435612	-1.19888	1.8e-14	1.73e-13
GYG2	0.435661	-1.19872	0.000183592	0.000610475
PRKCA	0.435821	-1.19819	7.69e-21	1.18e-19
KIAA0317	0.436248	-1.19678	5.7e-25	1.16e-23
C9orf169	0.436297	-1.19662	0.0205402	0.0450067
ZNF331	0.436644	-1.19547	1.49e-15	1.56e-14
UQCRFS1	0.436998	-1.1943	6.2e-16	6.65e-15
ALDH1B1	0.43729	-1.19334	7.6e-07	3.49e-06
OGN	0.437459	-1.19278	0.0169435	0.0380604
VWA5A	0.438098	-1.19067	1.33e-24	2.65e-23
CTDSPL	0.438309	-1.18998	4.01e-26	8.78e-25
TLCD1	0.438429	-1.18959	3.44e-12	2.73e-11
BDKRB2	0.43852	-1.18929	4.9e-06	2.04e-05
NAPEPLD	0.438541	-1.18922	2.12e-22	3.61e-21
COBL	0.43886	-1.18817	6.52e-23	1.15e-21
MBNL3	0.440271	-1.18354	4.22e-09	2.52e-08
SYTL4	0.440291	-1.18347	1.02e-19	1.43e-18
C11orf52	0.440463	-1.18291	1.43e-20	2.15e-19
PCYT2	0.440605	-1.18244	3.85e-16	4.2e-15
IQCA1	0.440725	-1.18205	3.65e-16	4e-15
CLDN4	0.440836	-1.18169	3.59e-11	2.61e-10
EDAR	0.441233	-1.18039	0.000670378	0.00202665
LOC401431	0.441287	-1.18021	2.31e-08	1.26e-07
PDHA1	0.441688	-1.1789	5.66e-30	1.55e-28
LPL	0.441789	-1.17857	1.61e-12	1.31e-11
HOXD3	0.441809	-1.17851	2.43e-12	1.95e-11
BRCC3	0.442139	-1.17743	6.84e-18	8.41e-17
ATP6V1A	0.442157	-1.17737	1.16e-09	7.28e-09
C9orf103	0.442458	-1.17639	6.42e-13	5.39e-12
SMTNL2	0.442656	-1.17574	1.05e-18	1.38e-17
TLR5	0.442743	-1.17546	3.62e-17	4.25e-16
SAT2	0.44284	-1.17514	3.57e-23	6.46e-22
EGR2	0.442975	-1.1747	0.000104711	0.000362141
TMEM116	0.443017	-1.17457	1.05e-07	5.33e-07
GALNTL1	0.44323	-1.17387	1.38e-11	1.04e-10
ZNF204P	0.443555	-1.17282	1.22e-17	1.46e-16
WDR31	0.443843	-1.17188	4.61e-07	2.17e-06
PARD6A	0.443951	-1.17153	2.75e-14	2.6e-13
AGFG2	0.444193	-1.17074	8.39e-22	1.37e-20
HIST2H2BE	0.444391	-1.1701	2.41e-14	2.3e-13
DAAM1	0.444528	-1.16965	4e-14	3.73e-13
KIAA0564	0.444732	-1.16899	7.03e-21	1.08e-19
APOM	0.4451	-1.1678	2.09e-06	9.1e-06
FAM124A	0.445404	-1.16681	0.00011855	0.000406255
NPY1R	0.445537	-1.16638	1.51e-08	8.47e-08
TWSG1	0.445659	-1.16599	3.9e-28	9.64e-27
ATP6V1H	0.445803	-1.16552	5.46e-27	1.27e-25
CTGF	0.445811	-1.1655	8.03e-14	7.34e-13
TNFRSF11B	0.446009	-1.16486	8.57e-15	8.45e-14
PEBP1	0.446132	-1.16446	2.16e-31	6.41e-30
TBC1D9	0.446411	-1.16355	6.32e-25	1.28e-23
PGAM2	0.446507	-1.16325	0.00323375	0.00853035
PDZRN3	0.446533	-1.16316	3.73e-14	3.49e-13
C9orf9	0.446928	-1.16189	1.62e-15	1.7e-14
ATP6V1G2	0.446936	-1.16186	0.000616458	0.00187936
IGSF3	0.446952	-1.16181	1.75e-23	3.23e-22
FLRT3	0.447012	-1.16162	2.38e-07	1.16e-06
NCOA7	0.44719	-1.16104	1.52e-15	1.59e-14
DNAJC28	0.447307	-1.16066	6.34e-06	2.59e-05
OAT	0.447787	-1.15911	5.01e-23	8.96e-22
CEACAM1	0.44804	-1.1583	2.96e-18	3.76e-17
SCPEP1	0.448303	-1.15745	1.29e-26	2.93e-25
ESRP2	0.448319	-1.1574	6.33e-23	1.12e-21
KLHL21	0.448324	-1.15739	2.64e-28	6.58e-27
SH3BGR	0.448363	-1.15726	2e-09	1.23e-08
NCS1	0.448394	-1.15716	3.88e-21	6.07e-20
C1orf192	0.44918	-1.15464	3.93e-05	0.00014456
BAIAP3	0.449489	-1.15364	7.1e-16	7.59e-15
LYNX1	0.449826	-1.15256	1.02e-13	9.23e-13
FAM171A2	0.450005	-1.15199	1.37e-05	5.37e-05
TNNI3K	0.450057	-1.15182	0.000379267	0.00119866
NAPSA	0.45007	-1.15178	0.000342684	0.00109225
GALM	0.450087	-1.15172	9.7e-22	1.57e-20
FAM63B	0.450099	-1.15169	7.27e-18	8.9e-17
CRYM	0.450106	-1.15166	3.61e-08	1.93e-07
NTS	0.450345	-1.1509	3.9e-06	1.64e-05
GPR155	0.450361	-1.15085	1.71e-16	1.9e-15
LOXL4	0.450542	-1.15027	1.69e-16	1.89e-15
FAHD2B	0.451571	-1.14697	4.6e-11	3.31e-10
MOBKL1A	0.451676	-1.14664	2.48e-07	1.21e-06
EVC	0.451783	-1.1463	1.04e-24	2.08e-23
TMPPE	0.451931	-1.14582	1.59e-05	6.19e-05
SELP	0.452014	-1.14556	6.07e-17	6.98e-16
APOO	0.4525	-1.14401	1.36e-14	1.32e-13
ALDH1L1	0.452914	-1.14269	2.05e-10	1.4e-09
CCNO	0.453513	-1.14079	6.46e-05	0.000231238
TMEM56	0.453687	-1.14023	1.61e-16	1.8e-15
C10orf47	0.45369	-1.14022	7.33e-17	8.39e-16
SLC16A12	0.453877	-1.13963	3.59e-13	3.08e-12
SORL1	0.454026	-1.13915	2.8e-19	3.82e-18
PTGS2	0.45422	-1.13854	0.0208273	0.0455712
ENPP1	0.454251	-1.13844	3.32e-09	2e-08
ZNRF3	0.455293	-1.13513	7.08e-20	1.02e-18
NEDD4L	0.455748	-1.13369	2.66e-08	1.45e-07
AJAP1	0.455763	-1.13364	5.23e-12	4.08e-11
CA2	0.455897	-1.13322	0.00996172	0.0236581
CTF1	0.455998	-1.1329	5.91e-13	4.98e-12
AFMID	0.456356	-1.13177	3.04e-19	4.13e-18
TSLP	0.456447	-1.13148	0.00166016	0.00464697
DNAH10	0.456919	-1.12999	0.000152702	0.000515096
ST3GAL4	0.456932	-1.12995	3.06e-06	1.31e-05
GDF15	0.456943	-1.12991	2.93e-08	1.59e-07
ACAD8	0.456987	-1.12977	3.8e-19	5.14e-18
DCAF11	0.457715	-1.12748	3.28e-24	6.35e-23
MATN2	0.457918	-1.12684	1.33e-18	1.73e-17
SLC38A11	0.458338	-1.12552	1.5e-07	7.48e-07
PDHB	0.458461	-1.12513	4.07e-24	7.82e-23
SLC7A7	0.458573	-1.12478	9.66e-05	0.000336008
DYNLL2	0.458874	-1.12383	1.15e-20	1.75e-19
IQGAP2	0.458944	-1.12361	6.29e-13	5.29e-12
ADAP1	0.458978	-1.1235	2.67e-18	3.39e-17
NRL	0.459053	-1.12327	5.68e-06	2.34e-05
ADORA1	0.459058	-1.12325	9.04e-07	4.12e-06
DRD1	0.459102	-1.12311	0.00712203	0.0175182
LOC90246	0.45926	-1.12262	3.35e-06	1.42e-05
GPHN	0.45931	-1.12246	7.64e-07	3.51e-06
PLCE1	0.459426	-1.1221	1.4e-12	1.15e-11
MEST	0.459625	-1.12147	6e-06	2.46e-05
EGR3	0.459946	-1.12046	0.00016685	0.000558353
HMGN5	0.460083	-1.12004	1.39e-12	1.14e-11
DNMBP	0.460117	-1.11993	2.64e-21	4.17e-20
PRKAR2A	0.4602	-1.11967	8.25e-13	6.87e-12
MORN5	0.460366	-1.11915	0.0217286	0.0473589
AUH	0.460661	-1.11822	6.48e-17	7.45e-16
TLN2	0.460728	-1.11801	5.46e-21	8.46e-20
DAG1	0.461087	-1.11689	1.22e-23	2.27e-22
MYL3	0.461288	-1.11626	9.93e-06	3.96e-05
CYP2S1	0.461412	-1.11587	7.66e-09	4.45e-08
TBC1D24	0.461499	-1.1156	2.54e-17	3.01e-16
ELF3	0.46171	-1.11494	1.28e-10	8.89e-10
ZNF844	0.462036	-1.11392	2.8e-14	2.65e-13
MYO10	0.462458	-1.11261	7.85e-14	7.19e-13
BLNK	0.462853	-1.11137	2.41e-16	2.66e-15
SLC19A2	0.463157	-1.11043	3.54e-06	1.5e-05
FHOD3	0.463251	-1.11013	3.88e-22	6.48e-21
ADK	0.463699	-1.10874	2.66e-17	3.15e-16
MTMR10	0.463792	-1.10845	1.37e-24	2.72e-23
PARM1	0.463941	-1.10799	2.59e-20	3.85e-19
CASC2	0.464317	-1.10682	1.23e-08	6.98e-08
SNORD116-20	0.464345	-1.10673	0.00861901	0.020759
TSPAN1	0.464718	-1.10557	2.39e-09	1.46e-08
ASAP3	0.464772	-1.10541	8.96e-19	1.18e-17
GCH1	0.465837	-1.1021	2.57e-13	2.24e-12
ASB9	0.466218	-1.10092	8.37e-08	4.31e-07
EMCN	0.466426	-1.10028	7.17e-17	8.21e-16
PDE6G	0.466638	-1.09962	3.83e-05	0.000141157
HOXD1	0.466827	-1.09904	7.13e-07	3.28e-06
PTPLB	0.467002	-1.0985	2.47e-12	1.98e-11
NEURL3	0.467173	-1.09797	3.77e-10	2.49e-09
RAB7L1	0.467444	-1.09713	1.49e-17	1.79e-16
PTPLA	0.46753	-1.09687	4.52e-06	1.89e-05
DNAH9	0.467616	-1.0966	7.74e-06	3.13e-05
SOX5	0.467641	-1.09653	4.3e-05	0.000157394
C1orf204	0.467762	-1.09615	1.94e-06	8.5e-06
BHLHB9	0.467853	-1.09587	1.65e-10	1.13e-09
LRRC37A4	0.468499	-1.09388	5.25e-13	4.44e-12
EPHB3	0.469037	-1.09223	3.66e-05	0.000135421
GRIP2	0.469342	-1.09129	0.00265335	0.00712558
LOC144486	0.469437	-1.091	0.0172576	0.0386202
RASAL1	0.469851	-1.08972	6.01e-17	6.91e-16
C3orf39	0.47002	-1.08921	3.2e-18	4.03e-17
C9orf5	0.470093	-1.08898	8.23e-22	1.34e-20
GREB1L	0.470143	-1.08883	0.000183188	0.000609502
GPT2	0.470522	-1.08767	6.97e-09	4.06e-08
MUT	0.471142	-1.08577	5.35e-19	7.18e-18
FDX1	0.471368	-1.08507	1.05e-19	1.48e-18
HAS2	0.471486	-1.08471	0.00594368	0.0148728
LOC151174	0.47167	-1.08415	0.0114221	0.0266389
KLHL8	0.47218	-1.08259	2.64e-18	3.36e-17
ABCA9	0.472284	-1.08227	5.81e-05	0.000209272
MCCC1	0.472308	-1.0822	2.03e-19	2.8e-18
MRPL33	0.472454	-1.08175	3.5e-20	5.12e-19
ACO1	0.472531	-1.08152	5.37e-17	6.2e-16
NPM2	0.473313	-1.07913	1.11e-05	4.4e-05
PRAP1	0.473398	-1.07888	0.000374885	0.00118592
SYNE1	0.473539	-1.07844	1.01e-19	1.42e-18
VPS13D	0.473682	-1.07801	2.58e-20	3.83e-19
SYN3	0.473989	-1.07708	0.0061252	0.0152836
SLC25A4	0.47406	-1.07686	5.38e-10	3.5e-09
NICN1	0.475014	-1.07396	1.54e-16	1.73e-15
PHYH	0.475022	-1.07393	5.19e-06	2.15e-05
MTHFD2L	0.47529	-1.07312	4.14e-14	3.86e-13
AKIRIN1	0.475305	-1.07307	1.83e-20	2.73e-19
IGF2BP2	0.475375	-1.07286	0.0010592	0.0030851
LOC338758	0.475408	-1.07276	2.21e-06	9.6e-06
ILDR2	0.475999	-1.07097	0.00614047	0.0153141
TUBB2A	0.476295	-1.07007	4.01e-11	2.91e-10
IL13RA2	0.476676	-1.06892	0.0180263	0.0401012
PECI	0.476729	-1.06876	6.05e-20	8.72e-19
RBM47	0.476748	-1.0687	1.32e-22	2.27e-21
TMEM82	0.476805	-1.06853	0.000114694	0.000394443
PDXK	0.476868	-1.06834	1.02e-27	2.45e-26
GLRX5	0.476936	-1.06813	3.64e-21	5.71e-20
NKAPL	0.476991	-1.06797	0.00164825	0.00461748
OMD	0.477095	-1.06765	0.000253917	0.000825433
C2orf62	0.477139	-1.06752	9.37e-05	0.000327079
DMKN	0.477491	-1.06645	3.41e-09	2.06e-08
IPCEF1	0.47767	-1.06591	1.14e-11	8.64e-11
C9orf66	0.477817	-1.06547	3.46e-07	1.66e-06
ZNF582	0.47827	-1.0641	4.72e-05	0.000171623
CXADR	0.478478	-1.06348	2.35e-13	2.06e-12
XYLB	0.478527	-1.06333	5.79e-07	2.7e-06
FAM160A1	0.478732	-1.06271	1.03e-07	5.25e-07
MFSD3	0.479033	-1.0618	8.03e-11	5.67e-10
HOXA6	0.480203	-1.05828	0.001665	0.00465989
EXPH5	0.480805	-1.05648	1.04e-10	7.27e-10
STXBP4	0.480865	-1.0563	1.01e-13	9.17e-13
ARHGEF3	0.481166	-1.05539	5.03e-16	5.44e-15
MAPK10	0.48122	-1.05523	2.01e-13	1.77e-12
PRKD1	0.481529	-1.05431	2.5e-15	2.58e-14
SLC25A10	0.481902	-1.05319	4.11e-12	3.23e-11
C3orf23	0.482286	-1.05204	2.59e-18	3.29e-17
SCRN1	0.482647	-1.05096	1.09e-17	1.32e-16
GDPD3	0.482818	-1.05045	0.000301828	0.000971205
BDNFOS	0.483132	-1.04951	5.4e-07	2.53e-06
TG	0.483368	-1.04881	0.00235286	0.00638295
MINA	0.483397	-1.04872	4.06e-18	5.05e-17
CDC42BPG	0.483458	-1.04854	1.49e-11	1.12e-10
PPARA	0.483542	-1.04829	4.03e-17	4.7e-16
CAPN5	0.483625	-1.04804	1.71e-15	1.79e-14
HSPB6	0.483884	-1.04727	0.00126758	0.00363866
IDH2	0.484172	-1.04641	1.73e-24	3.4e-23
IQCD	0.484231	-1.04623	2.83e-06	1.21e-05
ZNF385D	0.484661	-1.04495	6.17e-05	0.00022115
ALDH5A1	0.485031	-1.04385	7.84e-17	8.94e-16
LPIN2	0.485304	-1.04304	1.92e-21	3.05e-20
KIAA1211	0.485772	-1.04165	1.04e-05	4.12e-05
FAM47E	0.485775	-1.04164	1.14e-07	5.77e-07
LPHN1	0.485957	-1.0411	1.27e-16	1.43e-15
TNC	0.486089	-1.04071	4.92e-08	2.6e-07
SPOCK2	0.486496	-1.0395	8.17e-18	9.96e-17
C11orf63	0.486922	-1.03824	1.64e-08	9.2e-08
MNS1	0.486987	-1.03804	1.91e-13	1.69e-12
SUOX	0.487119	-1.03765	2.27e-18	2.9e-17
HMGCR	0.48724	-1.0373	3.52e-18	4.43e-17
FBXO21	0.487686	-1.03598	3.09e-17	3.64e-16
PAFAH2	0.487688	-1.03597	3.18e-17	3.74e-16
ZDBF2	0.488285	-1.0342	1.55e-11	1.16e-10
PAWR	0.488387	-1.0339	1.77e-12	1.43e-11
BCL9	0.488393	-1.03389	3.67e-15	3.74e-14
C10orf79	0.488476	-1.03364	1.1e-06	4.98e-06
IPO13	0.488484	-1.03362	2.08e-18	2.67e-17
RET	0.48856	-1.03339	0.00680681	0.0168177
MUDENG	0.488869	-1.03248	3.33e-19	4.52e-18
ZNF132	0.489112	-1.03176	9.76e-09	5.6e-08
HDAC11	0.489153	-1.03164	1.56e-20	2.34e-19
C16orf45	0.489225	-1.03143	3.4e-14	3.19e-13
RSPH1	0.489229	-1.03142	2.91e-08	1.58e-07
SPHK2	0.48935	-1.03106	2.33e-13	2.05e-12
LAPTM4B	0.489458	-1.03074	1.79e-22	3.07e-21
TSPYL4	0.49035	-1.02812	1.59e-17	1.9e-16
ZNF677	0.490391	-1.028	0.00011664	0.000400593
GOT2	0.490539	-1.02756	3.44e-23	6.26e-22
TUFT1	0.490639	-1.02727	7.37e-09	4.29e-08
FAM22D	0.490665	-1.02719	2.03e-06	8.89e-06
ABHD14A	0.490732	-1.02699	1.94e-15	2.01e-14
BACH2	0.490747	-1.02695	3.59e-05	0.000133019
TOM1L2	0.49075	-1.02694	1.64e-18	2.11e-17
SYDE2	0.49078	-1.02685	3.86e-07	1.84e-06
AQP11	0.491752	-1.024	0.000290328	0.000936433
EAF2	0.492047	-1.02313	3.63e-07	1.73e-06
TSPYL3	0.492233	-1.02259	0.00104539	0.00304796
ADAL	0.492639	-1.0214	7.33e-12	5.66e-11
FAM102A	0.492775	-1.021	2.06e-08	1.13e-07
AKR1C1	0.492787	-1.02096	8.78e-06	3.52e-05
OMA1	0.492816	-1.02088	1.22e-14	1.19e-13
CPEB4	0.493594	-1.0186	1.15e-18	1.5e-17
C11orf54	0.494214	-1.01679	5.66e-11	4.05e-10
CHD3	0.494516	-1.01591	8.38e-21	1.28e-19
C19orf51	0.494622	-1.0156	1.82e-05	7.02e-05
RASL11A	0.494738	-1.01526	5.84e-17	6.73e-16
SLC27A2	0.49492	-1.01473	7.37e-06	2.99e-05
HOMER2	0.494959	-1.01462	0.00353934	0.00925807
GCDH	0.495006	-1.01448	2.51e-13	2.2e-12
AGL	0.495101	-1.01421	1.2e-17	1.44e-16
BFSP1	0.495622	-1.01269	3.67e-05	0.000135905
PTGER4	0.495725	-1.01239	2.86e-11	2.1e-10
UHMK1	0.496251	-1.01086	3.15e-13	2.73e-12
HYAL1	0.496483	-1.01018	3.5e-19	4.74e-18
PRDM5	0.496584	-1.00989	2.69e-05	0.00010149
SUCLA2	0.496683	-1.0096	2.68e-17	3.17e-16
ZNF578	0.496714	-1.00951	1.36e-05	5.32e-05
GLS	0.497033	-1.00859	3.63e-19	4.91e-18
TMCC2	0.497142	-1.00827	1.74e-08	9.7e-08
C7orf10	0.497196	-1.00811	1.36e-07	6.85e-07
SOX6	0.497588	-1.00698	1.53e-12	1.25e-11
PRKX	0.497673	-1.00673	1.08e-19	1.52e-18
FDFT1	0.497929	-1.00599	3.87e-21	6.05e-20
PPIL6	0.49793	-1.00599	8.43e-09	4.87e-08
HIBADH	0.498146	-1.00536	6.24e-20	8.98e-19
PFN2	0.498216	-1.00516	0.000102197	0.000354051
LEKR1	0.498302	-1.00491	0.000592706	0.00181076
TSPYL1	0.498461	-1.00445	1e-17	1.21e-16
C20orf132	0.49858	-1.0041	0.000857058	0.00253721
GCAT	0.49872	-1.0037	2.59e-07	1.26e-06
F3	0.499054	-1.00273	0.00962988	0.0229319
IRS1	0.499256	-1.00215	2.66e-10	1.79e-09
C14orf167	0.499268	-1.00211	1.72e-14	1.66e-13
SEMA5A	0.499399	-1.00173	2.83e-12	2.26e-11
FGF7	0.499805	-1.00056	0.00689086	0.0169971
SERAC1	0.499842	-1.00046	4.57e-10	3e-09
TOP2B	0.499954	-1.00013	1.77e-18	2.28e-17
STARD5	2.00039	1.00028	0.000297856	0.000959594
RASGEF1A	2.00041	1.0003	0.000113134	0.00038928
PLTP	2.00067	1.00048	0.0130562	0.0300519
C19orf48	2.00136	1.00098	3.06e-07	1.47e-06
PLA2G4C	2.00197	1.00142	3.74e-11	2.71e-10
PRELID1	2.0024	1.00173	1.29e-08	7.27e-08
IL18	2.00336	1.00242	0.000151695	0.000511954
LRRC37B	2.00358	1.00258	2.37e-06	1.03e-05
FCN3	2.00437	1.00315	3.38e-08	1.82e-07
GIMAP1	2.00511	1.00368	8.81e-10	5.61e-09
TRIM52	2.00586	1.00422	3.86e-09	2.31e-08
FNDC1	2.00766	1.00551	0.00108133	0.00314549
TPPP3	2.00775	1.00558	1.32e-10	9.17e-10
RFTN1	2.00776	1.00559	1.48e-14	1.43e-13
WDR52	2.00852	1.00613	4.35e-06	1.82e-05
ZNF688	2.00949	1.00683	3.24e-08	1.74e-07
RPL30	2.01132	1.00814	3.33e-13	2.87e-12
RGS9	2.01153	1.00829	3.84e-05	0.000141509
RASGRP3	2.01282	1.00922	4.11e-14	3.84e-13
CELF2	2.01333	1.00959	6.81e-11	4.84e-10
OAS3	2.01365	1.00981	7.31e-14	6.71e-13
ERAP2	2.0146	1.0105	2.2e-05	8.42e-05
PTPN6	2.01463	1.01051	5.33e-12	4.16e-11
HCFC1R1	2.01622	1.01166	6.2e-06	2.54e-05
RNASE4	2.01635	1.01175	2.83e-15	2.91e-14
KIF11	2.01683	1.01209	9.96e-08	5.09e-07
DNAJC22	2.01731	1.01244	2.03e-13	1.79e-12
CPE	2.01822	1.01308	0.0104947	0.0247497
PCGF3	2.01874	1.01345	1.41e-12	1.15e-11
IER5	2.02073	1.01487	1.45e-11	1.09e-10
CKLF	2.02203	1.0158	2.36e-09	1.44e-08
IL1RAP	2.02224	1.01595	2.56e-07	1.25e-06
PDLIM7	2.02245	1.01611	2.17e-10	1.47e-09
HRH1	2.02293	1.01645	1.7e-10	1.17e-09
INO80C	2.02325	1.01668	2.1e-10	1.42e-09
PLEKHG5	2.02377	1.01705	6.09e-10	3.93e-09
PLCXD1	2.02429	1.01742	9.65e-08	4.94e-07
PMS2L3	2.02497	1.0179	0.000653166	0.00197875
CCDC127	2.02534	1.01816	8.07e-11	5.69e-10
MARVELD1	2.02585	1.01853	2.06e-13	1.82e-12
SBNO2	2.02619	1.01877	9.06e-13	7.53e-12
ZNF189	2.0276	1.01977	6.31e-10	4.07e-09
SSBP4	2.0276	1.01977	1.44e-09	8.99e-09
ATF4	2.02849	1.0204	4.7e-14	4.38e-13
ADCY3	2.02863	1.0205	3.14e-13	2.71e-12
TUBA1A	2.02975	1.0213	1.6e-14	1.55e-13
ANKAR	2.03001	1.02149	0.000336385	0.00107404
C9orf150	2.03089	1.02211	2.57e-10	1.73e-09
ARPC1B	2.03227	1.02309	2.07e-12	1.67e-11
OR2A4	2.03246	1.02323	0.01088	0.0255393
THSD1	2.03303	1.02363	2.28e-08	1.25e-07
DDX43	2.03316	1.02373	0.0129785	0.0298933
GTF3A	2.03325	1.02379	2.98e-12	2.37e-11
DPP7	2.03356	1.02401	1.03e-08	5.91e-08
VKORC1	2.03446	1.02465	1.63e-12	1.33e-11
LUC7L	2.03491	1.02497	4.99e-10	3.26e-09
MTHFD2	2.03511	1.0251	1.82e-10	1.25e-09
PMP22	2.03539	1.02531	5.61e-13	4.74e-12
MN1	2.03635	1.02598	4.19e-05	0.000153725
PLEKHO2	2.03665	1.0262	6.14e-15	6.14e-14
EP400NL	2.0369	1.02638	4.52e-05	0.000165081
PCDHB16	2.03694	1.0264	1.57e-06	6.95e-06
CX3CL1	2.03928	1.02806	1.22e-15	1.29e-14
TGFB3	2.03942	1.02816	8.86e-06	3.55e-05
SERPINF1	2.03953	1.02824	0.0134998	0.0309812
KCTD11	2.03988	1.02848	6.11e-12	4.75e-11
TM6SF2	2.04352	1.03106	0.000782898	0.00233715
GLI2	2.04384	1.03128	7.02e-06	2.85e-05
ANKRD53	2.04485	1.03199	0.00815669	0.0197797
ZNF90	2.04518	1.03222	4.2e-07	1.99e-06
TK1	2.04527	1.03229	0.000363198	0.00115165
KCNQ3	2.04553	1.03247	0.00398907	0.0103432
ARHGAP26	2.04571	1.0326	7.72e-15	7.66e-14
PARP10	2.04577	1.03265	7.53e-14	6.91e-13
TPI1	2.04606	1.03285	1.47e-14	1.43e-13
RPL27A	2.0461	1.03287	7.02e-05	0.000249665
ELTD1	2.04612	1.03289	2.6e-14	2.47e-13
TAL1	2.04825	1.03439	1.93e-09	1.19e-08
LOC728875	2.05017	1.03574	0.000641746	0.00194824
LOC100129637	2.05224	1.0372	3.71e-08	1.98e-07
S100A1	2.05257	1.03743	0.00613531	0.0153031
GNG11	2.05285	1.03763	6.6e-05	0.000235801
INO80E	2.05321	1.03788	3.4e-11	2.48e-10
HTRA3	2.05466	1.0389	0.000866608	0.00256187
LOC100270804	2.05542	1.03944	0.00612892	0.0152891
HSPG2	2.05552	1.0395	5.57e-13	4.71e-12
SLC22A4	2.05661	1.04027	1.23e-10	8.56e-10
VMO1	2.0568	1.0404	0.00150933	0.00426966
EPSTI1	2.057	1.04054	1.24e-11	9.41e-11
MAPRE2	2.05849	1.04158	5.45e-16	5.88e-15
FBXO6	2.05862	1.04168	1.24e-09	7.79e-09
LRRK2	2.05887	1.04186	1.15e-14	1.12e-13
C14orf80	2.05952	1.04231	9.5e-05	0.000330845
RPS5	2.06107	1.0434	1.56e-05	6.06e-05
RHOG	2.06199	1.04403	1.29e-12	1.06e-11
NPEPL1	2.06202	1.04406	7.26e-05	0.00025749
WASH7P	2.06234	1.04428	7.24e-11	5.14e-10
OPRL1	2.06247	1.04437	0.00025287	0.00082256
RPS21	2.0625	1.04439	1.3e-05	5.12e-05
PLCB4	2.06253	1.04441	0.00478514	0.0122292
LOC388955	2.06265	1.0445	1.39e-09	8.67e-09
SERPINF2	2.06412	1.04553	6e-07	2.79e-06
FGFR1OP	2.06472	1.04595	2.98e-12	2.37e-11
HLA-E	2.0674	1.04782	5.28e-17	6.11e-16
APOL6	2.06778	1.04808	1.25e-15	1.32e-14
TET3	2.06937	1.04919	1.06e-12	8.8e-12
QTRT1	2.06963	1.04938	2.36e-11	1.74e-10
LPPR4	2.07107	1.05038	0.00190443	0.00526305
LOC729603	2.07151	1.05068	0.000420272	0.00131961
COLQ	2.07181	1.05089	0.00038669	0.00122155
TRAF2	2.07207	1.05107	1.78e-10	1.22e-09
RARA	2.07278	1.05157	8.71e-15	8.58e-14
NMI	2.07336	1.05197	2.13e-11	1.58e-10
C6orf138	2.07363	1.05216	6.37e-05	0.000227998
LTBR	2.07421	1.05256	2.45e-14	2.34e-13
SNX22	2.0779	1.05512	1.3e-07	6.53e-07
TUBB6	2.07798	1.05518	1.11e-13	1e-12
F8	2.07809	1.05526	0.00080549	0.0024007
ARL10	2.07897	1.05587	2.79e-06	1.2e-05
AP3S1	2.07985	1.05648	1.61e-13	1.44e-12
DONSON	2.0804	1.05686	2.03e-07	1e-06
THG1L	2.08098	1.05726	1.01e-09	6.39e-09
HLA-DMB	2.08186	1.05787	5.35e-14	4.96e-13
LRRC4B	2.08237	1.05823	0.000104771	0.000362288
FAR2	2.08339	1.05893	4.34e-08	2.31e-07
DARS	2.08353	1.05903	1.99e-15	2.07e-14
GIYD2	2.08543	1.06035	4.98e-10	3.25e-09
PPM1F	2.08552	1.06041	2.21e-15	2.29e-14
WHAMML1	2.08581	1.0606	1.69e-08	9.45e-08
CRYAB	2.08657	1.06113	4.49e-06	1.88e-05
SDC3	2.08698	1.06141	6.67e-16	7.14e-15
CORO1C	2.0877	1.06192	8.88e-17	1.01e-15
C1R	2.08892	1.06276	2.56e-05	9.71e-05
ZNF841	2.08951	1.06316	7.51e-10	4.82e-09
GPR126	2.09008	1.06356	1.7e-11	1.27e-10
SLC6A13	2.09021	1.06365	1.41e-08	7.96e-08
PARP8	2.09066	1.06396	3.38e-12	2.68e-11
THOC6	2.09076	1.06403	2.25e-10	1.52e-09
WSB1	2.09182	1.06476	6.01e-11	4.29e-10
CD109	2.09253	1.06525	4.1e-13	3.49e-12
RPL38	2.09277	1.06542	1.35e-11	1.02e-10
ANKRD29	2.09303	1.06559	1.61e-05	6.25e-05
GLIPR2	2.09473	1.06676	1.91e-11	1.42e-10
PLEKHF1	2.09618	1.06776	3.01e-06	1.29e-05
AP1G2	2.09796	1.06898	4.78e-12	3.75e-11
PRODH	2.09871	1.0695	1.85e-05	7.16e-05
PION	2.09912	1.06978	5.79e-12	4.5e-11
LIG1	2.09932	1.06992	9.13e-12	6.98e-11
ASAP1	2.10056	1.07078	1.82e-16	2.03e-15
CD93	2.10065	1.07084	3.78e-17	4.42e-16
IRF8	2.10085	1.07097	1.22e-13	1.1e-12
DDX41	2.10094	1.07103	4.51e-14	4.2e-13
TRIM55	2.10131	1.07129	3.38e-09	2.04e-08
SNHG6	2.10156	1.07146	3.22e-10	2.15e-09
TRAF3IP2	2.10328	1.07264	5.19e-13	4.41e-12
MTCP1NB	2.10355	1.07283	3.98e-11	2.89e-10
PDE6B	2.10363	1.07288	6.84e-11	4.86e-10
L3MBTL	2.10409	1.0732	5.71e-07	2.67e-06
LOC644538	2.10596	1.07448	1.46e-09	9.1e-09
NRP1	2.10653	1.07487	1.27e-18	1.66e-17
LOC100133331	2.10687	1.0751	4.79e-06	1.99e-05
ORC1L	2.10732	1.07541	0.000241128	0.00078702
CCDC57	2.10848	1.0762	1.5e-10	1.04e-09
PDE11A	2.10849	1.07621	0.00682888	0.0168627
MAN2B1	2.10872	1.07636	3.46e-15	3.53e-14
ANKRD39	2.10942	1.07684	3.93e-08	2.1e-07
LOC283174	2.10954	1.07693	2.23e-05	8.52e-05
ABCD1	2.10983	1.07713	8.14e-12	6.26e-11
PRR24	2.11111	1.078	0.000520883	0.00160735
APOBEC3B	2.11112	1.07801	7.71e-05	0.000272501
LOC388796	2.11143	1.07822	7.6e-09	4.41e-08
ALDH3A1	2.11202	1.07862	0.00730621	0.0179234
RPL18A	2.11206	1.07865	1.57e-14	1.52e-13
MYH7B	2.1127	1.07909	0.00514019	0.0130313
TNIP1	2.11271	1.0791	3.11e-16	3.41e-15
NR1H3	2.11582	1.08122	9.4e-14	8.53e-13
NBPF16	2.11639	1.08161	2.14e-06	9.32e-06
SIGLEC5	2.1166	1.08175	0.000338808	0.00108143
ULBP2	2.11695	1.08199	0.0021349	0.0058394
YEATS2	2.11746	1.08234	4.54e-15	4.58e-14
TMSB15B	2.11793	1.08266	0.00187964	0.00519951
GYPC	2.11796	1.08267	8.43e-14	7.68e-13
VAMP1	2.11806	1.08274	7.09e-07	3.27e-06
TP53I11	2.1183	1.08291	2.23e-15	2.31e-14
RNF166	2.11864	1.08314	4.65e-10	3.05e-09
IRF1	2.11893	1.08334	3.76e-15	3.83e-14
MPG	2.11941	1.08367	1.62e-11	1.21e-10
FAM196B	2.12251	1.08577	3.2e-06	1.36e-05
RNF165	2.12529	1.08766	1.98e-05	7.6e-05
C17orf86	2.12547	1.08778	3e-08	1.62e-07
HIST1H4H	2.12577	1.08798	9.75e-06	3.89e-05
AGAP5	2.12615	1.08824	0.000754904	0.00226225
SH3GL1	2.12784	1.08939	3.97e-15	4.02e-14
MCM5	2.12823	1.08966	6.49e-14	5.97e-13
PARVB	2.12933	1.0904	4.61e-06	1.92e-05
NME3	2.13077	1.09137	6.16e-07	2.86e-06
C5orf56	2.13177	1.09205	5.11e-07	2.4e-06
PCDHGA1	2.13195	1.09217	0.00200594	0.00551124
RPS8	2.13311	1.09296	6.68e-15	6.66e-14
GBGT1	2.1353	1.09444	1e-08	5.73e-08
[truncated: 2,440 more rows]
