# Supplementary material for: Promoter DNA methylation analysis reveals a novel diagnostic CpG-based biomarker and RAB25 hypermethylation in clear cell renel cell carcinoma
Source: Sci Rep. 2017 Oct 27;7:14200. doi: 10.1038/s41598-017-14314-y (PMC5660223; doi:10.1038/s41598-017-14314-y)
Supplement: Supplementary file 6 — Dataset 5 [file 41598_2017_14314_MOESM6_ESM.xls]

## Sheet: 交集基因
Table S5. The mRNA expressions of genes with differential promoter methylations and mRNA regulations in 10 GEO datasets
				TCGA methylation		TCGA mRNA		GSE68417 (29T+14N)		GSE76351 (12T+12N)		GSE53757 (72T+72N)		GSE40435 (101T+101N)		GSE36895 (29T+23N)		GSE16441 (17T+17N)		GSE16449 (52T+18N)		GSE17895 (138T+22N)		GSE14994 (59T+11N)		GSE6344 (10T+10N)
Gene	Chromosome	Start	End	FDR	Delta Beta	FDR	log2 FC	FDR	log2 FC	FDR	log2 FC	FDR	log2 FC	FDR	log2 FC	FDR	log2 FC	FDR	log2 FC	FDR	log2 FC	FDR	log2 FC	FDR	log2 FC	FDR	log2 FC
ADAM28	chr8	24150053	24152052	1.25e-35	-0.230661	5.77e-11	1.10719	0.000164	0.909004	—	—	2.19e-19	1.55436	3.46e-17	0.305105	9.56e-05	1.03467	0.0144	0.712419	0.462	0.668197	5.29e-09	1.23259	6.67e-08	1.46401	1.49e-05	2.94816
AQP9	chr15	58428868	58430867	2.22e-57	-0.204345	0.0011195	2.26307	0.0087	1.78062	0.000329	1.67	1.03e-10	1.89234	1.56e-15	1.05121	0.000165	1.01743	—	—	0.529	0.993561	0.144	0.538341	0.116	0.666096	0.0939	1.33383
BBC3	chr19	47735524	47737523	5.35e-77	-0.202911	6.25e-15	1.67039	0.606	0.0312336	—	—	0.0367	-0.199085	0.589	0.0162615	0.643	-0.0489175	6.3e-11	2.23659	5.71e-22	2.32144	—	—	0.00567	-0.48304	0.759	-0.229752
BST2	chr19	17515958	17517957	1.65e-72	-0.264786	3.85e-11	1.37504	0.253	0.351134	0.000418	0.982	3.88e-28	1.65413	3.09e-28	0.951486	0.000118	0.88018	0.784	0.0850706	0.654	-0.087793	0.00943	0.874043	0.000282	0.972872	0.000485	1.30304
CA9	chr9	35672353	35674352	6.79e-61	-0.219839	2.35e-211	5.83592	2.93e-11	4.07693	3.87e-06	2.94	1.1e-56	4.79528	1.82e-92	4.04906	1.28e-14	3.90812	1.99e-14	4.46259	5.38e-25	5.16174	5.31e-13	3.1269	3.26e-16	4.5322	7.73e-11	3.8053
CASS4	chr20	54985668	54987667	9.47e-45	-0.219335	4.43e-07	1.23531	0.102	0.220538	—	—	3.89e-09	0.779155	1.82e-08	0.0629406	0.274	0.103564	0.129	0.501686	1.74e-05	1.09675	0.133	0.227156	0.258	-0.0662628	0.59	0.284363
CD300LB	chr17	72527114	72529113	3.32e-58	-0.20949	4.94e-07	1.74026	0.0509	0.173463	0.00148	0.27	0.733	0.0769355	3.84e-08	0.0682788	0.0765	0.149171	0.0171	0.425176	0.934	0.0139584	0.174	-0.20621	—	—	—	—
CD68	chr17	7481285	7483284	2.54e-72	-0.24918	6.79e-56	2.44328	6.39e-08	1.21479	0.00735	0.772	2.46e-15	1.27981	9.46e-48	1.65708	7.52e-08	1.16252	5.03e-09	1.86153	9.27e-08	1.22615	8.4e-18	2.4387	4.3e-05	0.678372	0.0163	1.23279
CLEC2B	chr12	10022236	10024235	4.67e-52	-0.229911	1.54e-09	2.27745	1.8e-06	1.24089	0.00102	1.38	1.72e-34	2.09304	2.88e-24	0.65294	2.86e-11	1.77114	4.53e-06	1.24511	3.74e-09	1.25361	1.81e-08	1.34428	3.96e-16	2.29167	8.77e-08	2.29598
CMTM3	chr16	66636277	66638276	1.53e-28	-0.2186	1.4e-19	1.5434	0.000721	0.81646	8.86e-11	1.75	5.82e-20	0.935981	5.53e-50	1.38576	1.32e-06	1.07145	3.16e-05	1.08396	8.74e-08	0.995664	5.85e-07	0.905524	—	—	—	—
CSRNP3	chr2	166324657	166326656	1.54e-47	0.200003	2.33e-08	-2.01763	0.000185	-0.730324	0.168	-0.346	7.48e-18	-1.55091	1.5e-09	-0.121418	8.21e-06	-1.0978	—	—	0.515	-0.557725	0.283	-0.175357	0.0347	-0.200716	0.0111	-1.48348
CYP4B1	chr1	47222010	47224009	1.6e-48	0.314142	4.07e-05	-1.83631	0.378	-0.10754	0.00275	-0.298	4.52e-06	-1.38911	7.31e-05	-0.0530121	0.273	-0.407947	0.000259	-2.04828	0.0158	-1.05799	0.927	-0.0205661	0.0117	-0.201678	0.198	-0.908709
DNAJC6	chr1	65712402	65714401	1.21e-44	0.21677	1.12e-21	-1.46086	3.17e-06	-0.837558	9.49e-07	-1.41	2.6e-28	-1.82079	0.484	-0.00979582	4.79e-09	-1.96738	0.00102	-0.644012	0.00072	-0.470929	0.000669	-0.353115	0.000303	-1.26763	4.34e-05	-1.55209
DPP6	chr7	153582682	153584681	1.72e-75	0.276007	3.03e-16	-3.44126	4.15e-12	-1.35429	2.21e-11	-2.17	9.89e-30	-3.62349	5.98e-15	-0.0996298	3.75e-13	-2.68264	9.72e-08	-3.01256	1.78e-17	-3.29839	5.41e-12	-1.25913	0.000625	-0.820263	0.000829	-1.60583
ESM1	chr5	54318000	54319999	1.01e-27	-0.21581	2.36e-59	3.60632	1.99e-06	2.26651	0.000199	2.53	1.69e-33	2.52078	3.73e-57	2.7265	1.03e-10	2.48445	1.54e-07	3.26665	0.00104	1.71691	7.39e-07	2.26484	5.01e-13	2.54632	1.61e-07	2.33498
EVI2B	chr17	29640631	29642630	2.22e-33	-0.200103	3.08e-35	1.97147	3.6e-05	1.45079	3.71e-10	2.69	4.06e-26	1.75086	7.11e-43	1.53918	5.35e-10	1.97815	0.00251	1.09304	7e-07	1.40179	8e-12	2.01057	3.19e-14	2.63013	1.29e-06	2.09442
FCRL3	chr1	157670148	157672147	1.86e-49	-0.208354	3.42e-09	3.13151	0.0212	0.524124	—	—	3.35e-08	1.25884	2.04e-06	0.105631	0.0024	0.960264	—	—	—	—	0.469	-0.148169	—	—	—	—
GFAP	chr17	42993806	42995805	8.04e-63	-0.235679	0.0272061	1.51434	0.0895	0.101562	0.00116	0.208	0.207	0.223169	0.269	0.0140208	0.13	0.116765	0.341	-0.307529	0.0791	-0.479388	0.829	0.0377021	0.0722	-0.119515	0.0207	-0.584288
GLIS1	chr1	54199378	54201377	8.95e-51	-0.200705	2.51e-23	1.91595	0.584	0.101375	—	—	0.0359	0.249261	0.15	-0.0190435	0.0439	0.39936	1.61e-05	1.51363	0.000847	1.09203	1.51e-07	0.893833	—	—	0.0207	-0.584288
GPR132	chr14	105531283	105533282	1.98e-59	-0.241578	5.88e-07	1.10526	0.033	0.4396	2.37e-07	0.981	0.338	0.123946	3.93e-19	0.235231	0.00452	0.369677	0.0134	0.480504	0.898	-0.0249458	0.0614	0.295062	0.959	-0.0030511	0.727	0.145452
GPR85	chr7	112727334	112729333	8.31e-24	-0.202535	1.67e-06	1.44741	8.13e-05	0.451911	2.48e-10	1.03	1.29e-16	1.65075	0.0485	0.0193606	0.000102	0.904676	—	—	—	—	0.0493	0.337117	0.535	-0.0426129	0.975	0.0219445
GRAP2	chr22	40295586	40297585	2.58e-56	-0.230871	1.63e-08	1.72422	0.0983	0.334141	0.000262	0.661	0.0497	0.416765	6.51e-12	0.082298	0.544	0.0663989	0.000477	0.832002	2.03e-09	1.57547	0.751	-0.0569791	0.667	0.0328043	0.66	-0.133253
GZMK	chr5	54318581	54320580	1.01e-27	-0.21581	1.11e-21	3.4088	0.00145	1.97208	0.0101	1.72	9.68e-19	2.64823	1.91e-23	1.64899	1.96e-05	1.93936	0.714	0.16119	0.0114	-0.865949	0.000235	1.46147	5.57e-06	2.65521	3.63e-05	2.89622
ISG20	chr15	89177884	89179883	5.68e-33	-0.220728	8.29e-30	2.40795	0.887	-0.020131	1.5e-05	0.583	1.38e-35	3.82247	0.00115	0.120387	5.89e-11	1.86762	0.00016	1.13231	6.87e-10	1.30175	1.88e-15	1.90457	2.59e-10	2.14154	0.00126	2.31749
LGALS12	chr11	63272056	63274055	1.71e-69	-0.284699	4.95e-13	3.62515	0.0337	0.570751	0.0057	0.68	1.02e-08	1.77062	0.000246	0.116987	0.00986	0.443565	0.000136	1.82376	2.39e-07	1.75212	0.0367	0.448027	—	—	—	—
LRG1	chr19	4539987	4541986	6.39e-59	-0.239338	0.012272	1.24952	0.169	0.363394	0.0256	-0.47	0.223	0.336017	1.05e-10	0.509476	0.0751	0.507643	0.00735	1.08306	0.0184	0.693326	0.369	0.307404	0.227	0.153175	0.944	-0.0202509
LTBR	chr12	6482711	6484710	3.55e-74	0.212345	2.34e-13	1.05256	0.593	0.0964813	—	—	1.53e-09	0.599086	2.39e-22	0.55323	0.0107	0.481554	0.00484	0.797129	3.49e-05	0.749037	2.68e-05	0.627801	1.86e-06	0.703569	0.097	0.463704
LTC4S	chr5	179219481	179221480	1.56e-36	-0.204049	1.96e-06	1.4054	0.641	-0.0215771	0.000916	0.364	0.00239	0.357736	8.18e-10	0.3919	0.278	0.195584	0.527	-0.283424	0.000608	-1.11156	8.01e-09	1.35382	0.00912	0.440404	0.0382	1.61408
MYO1G	chr7	45018198	45020197	1.75e-66	-0.250017	2.93e-27	2.72876	0.000298	0.888765	1.23e-05	1.24	6.67e-19	2.02892	1.09e-30	0.823989	3.47e-05	0.962297	8.7e-07	1.59394	1.48e-13	1.8877	8.92e-05	0.913421	—	—	—	—
NAIP	chr5	70320442	70322441	6.37e-36	-0.211244	4.02e-06	1.18366	0.000713	0.789924	1.25e-05	1.31	4.85e-13	0.941198	1.08e-13	0.14796	7.08e-05	0.70231	0.0255	0.698327	0.00422	0.646073	—	—	7.55e-05	0.927577	0.00689	1.85419
NDRG1	chr8	134313766	134315765	9.09e-47	-0.279518	1.21e-24	1.36563	5.82e-05	0.850467	—	—	5.51e-19	1.06917	2.39e-16	0.668176	7.06e-10	0.887713	0.0226	0.763341	0.107	0.379808	2.92e-05	0.960781	0.00663	0.619583	5.12e-05	0.831584
NETO1	chr18	70534882	70536881	2.79e-59	0.204729	0.000107425	2.8479	0.229	0.368668	0.0507	0.415	6.25e-06	1.31751	0.000158	0.0686767	0.0269	0.447918	0.139	0.736022	0.000898	1.1927	0.0729	0.28846	—	—	—	—
OAS2	chr12	113414700	113416699	2.53e-65	-0.207762	1.39e-20	1.3391	0.00391	0.82384	1.37e-08	2.12	4.75e-21	2.02483	2.71e-46	1.39282	6.26e-08	1.42457	0.0831	0.423808	0.0939	-0.37073	4.85e-05	0.929143	6.25e-05	0.862507	0.00538	1.07281
PDCD1LG2	chr9	5509045	5511044	7.65e-45	-0.235325	4.42e-07	1.12424	0.00123	1.04907	6.83e-05	1.61	0.00181	0.80599	2.26e-14	0.148956	0.000821	0.593299	—	—	0.902	-0.0888632	0.242	0.21017	0.0207	0.231125	0.137	0.678267
POU2F3	chr11	120105849	120107848	2.26e-58	-0.252336	2.2e-12	-2.46661	0.532	-0.0414333	—	—	0.000263	-0.983237	—	—	0.923	-0.013045	0.869	-0.0455974	0.537	-0.0949027	0.263	0.177707	0.223	-0.0510681	0.0563	-1.40307
PSORS1C3	chr6	31145177	31147176	4.78e-64	-0.23957	5.74e-07	3.15246	2.52e-07	1.96547	0.00114	2.04	6.67e-13	2.57157	3.97e-08	0.660612	0.00156	1.12648	—	—	—	—	—	—	—	—	—	—
PYCR1	chr17	79899789	79901788	1.15e-32	0.233963	2.51e-05	1.80079	0.392	0.107275	—	—	0.955	0.010071	8.24e-09	0.249501	0.718	0.087539	0.000819	0.949124	1.01e-07	1.15184	0.812	0.0544248	0.0482	-0.258335	0.0126	-0.920155
RAB25	chr1	156029451	156031450	1.08e-56	0.202282	1.18e-38	-3.50546	1.01e-16	-2.97515	1.41e-15	-3.1	3.65e-38	-4.8229	2e-72	-1.69725	5.87e-17	-3.49581	6.25e-14	-3.65427	2.49e-23	-3.4137	8.83e-16	-2.45311	4.8e-13	-2.28779	9.96e-08	-3.60902
RIN1	chr11	66103812	66105811	9.85e-76	-0.251306	8.17e-17	2.11518	0.000762	0.245452	0.000318	0.622	3.12e-07	-0.485209	1.99e-21	0.289837	0.552	-0.0710736	0.000177	1.12371	5.38e-11	1.50089	0.0227	-0.409755	0.000108	-0.38231	0.947	0.0195552
S100Z	chr5	76144326	76146325	4.82e-51	-0.268694	0.0441447	2.3857	0.0381	0.207384	0.000146	0.429	0.00523	0.69028	4.08e-13	0.0956033	0.712	0.0398567	0.000117	1.0636	2.72e-10	1.93951	0.412	0.145532	—	—	—	—
SEC16B	chr1	177938849	177940848	1.61e-38	-0.217192	5.91e-27	1.70536	0.0896	0.471356	—	—	2.42e-10	0.736638	0.33	-0.0124324	0.00304	0.566181	0.0991	0.503124	0.0984	0.285217	0.0077	0.606437	—	—	—	—
SEMG1	chr20	43834138	43836137	3.41e-71	-0.338513	0.00191289	-5.47125	0.039	-0.109922	—	—	0.0286	-0.676551	0.521	0.00774126	0.294	-0.132861	—	—	—	—	0.437	0.140177	0.705	0.0294176	0.868	0.154394
SFTA1P	chr10	10836444	10838443	9.01e-35	-0.211165	1.55e-17	5.59799	—	—	—	—	0.00244	0.674395	5.62e-22	0.366276	0.0586	0.383882	—	—	—	—	—	—	—	—	—	—
SH3BP1	chr22	38029161	38031160	2.51e-36	-0.27453	7.83e-19	1.72276	0.0429	0.194516	0.00082	0.563	0.669	0.0954572	1.1e-24	0.397849	0.639	0.0951734	5.97e-06	0.929229	2.45e-07	0.705275	0.225	-0.275579	1.57e-05	-0.40217	0.299	0.387829
SLAMF8	chr1	159795040	159797039	1.83e-52	-0.222577	5.05e-20	2.64154	2.75e-05	1.55209	1.37e-06	1.6	4.49e-24	2.44681	1.95e-29	0.991228	8.32e-08	2.05426	0.936	-0.0455098	0.00399	-1.14899	7.04e-07	1.43578	0.00382	0.817667	1.63e-06	3.47833
SLC34A1	chr5	176804736	176806735	3.72e-36	-0.23401	3.21e-25	-4.57839	3.28e-14	-5.8183	7.44e-18	-5.91	2.34e-33	-4.06114	7.06e-89	-4.27333	6.64e-22	-3.59877	4.01e-07	-2.70412	2.01e-16	-3.78433	4.93e-27	-2.87608	2.85e-17	-3.3651	4.74e-05	-2.20836
SLC9A9	chr3	143566874	143568873	4.96e-39	-0.224355	5.56e-22	1.89421	7.79e-05	1.35154	0.000408	0.981	1.17e-14	1.89377	8.77e-34	1.05077	3.58e-08	0.93239	0.0195	0.746353	0.0113	0.654032	0.000116	0.810124	—	—	—	—
SLPI	chr20	43882706	43884705	4.67e-52	-0.232769	6.52e-05	-1.8338	0.437	-0.72772	—	—	0.00403	-1.07446	0.00607	-0.372239	0.159	-0.906825	1.84e-05	-2.78165	5.33e-05	-2.09298	0.00657	-1.03598	0.155	-0.946842	0.466	-0.595637
SOSTDC1	chr7	16569706	16571705	1.06e-68	-0.207123	1.45e-06	-2.95141	1.98e-11	-2.2105	4.54e-09	-2.47	8.75e-28	-4.71707	1.2e-69	-1.68425	1.73e-18	-3.87605	2.29e-09	-3.4621	2.35e-17	-3.52882	3.58e-10	-2.59538	1.18e-07	-1.58856	0.000667	-3.22451
SPINK13	chr5	147646243	147648242	1.87e-51	-0.262627	4.54e-08	3.95051	—	—	—	—	2.7e-16	2.53084	1.16e-15	1.02678	1.9e-05	2.56953	0.000246	2.89239	2.94e-06	3.18645	—	—	—	—	—	—
TMEM213	chr7	138481195	138483194	2.3e-55	0.202633	1.19e-09	-2.89972	—	—	—	—	5.21e-47	-7.5663	9.13e-80	-2.95706	2.39e-28	-6.11036	—	—	—	—	2.43e-19	-4.17783	—	—	—	—
TNFAIP6	chr2	152212606	152214605	2.54e-61	-0.238882	2.07e-72	5.98695	2.67e-10	4.54348	7.43e-12	5.15	3.19e-47	6.04218	9.51e-58	2.8918	1.81e-17	5.17346	1.98e-13	4.45714	1.33e-18	4.27813	2.47e-16	4.23029	1.8e-10	5.01328	4.02e-07	5.31829
ZC3H12D	chr6	149805698	149807697	4.31e-101	-0.331503	0.000382968	1.44821	0.00309	0.243738	—	—	0.000807	0.420726	0.394	0.0113701	0.0329	0.451521	2.13e-05	1.30523	2.94e-12	1.79508	—	—	—	—	—	—
ZNF676	chr19	22379254	22381253	2e-25	-0.207869	7.94e-06	-1.5315	5.81e-08	-1.6058	9.5e-05	-1.32	—	—	0.372	-0.0119828	—	—	0.639	-0.114739	0.133	-0.246169	—	—	—	—	—	—
Abbreviations: T:Tumor; N:Normal; —: No information.

## Sheet: Sheet1
Gene	Chromosome	Start	End	mean.mean.diff	comb.p.adj.fdr	log2FoldChange	padj	GSE68417		GSE76351		GSE53757		GSE40435		GSE36895		GSE16441		GSE16449		GSE17895		GSE14994
ESM1	chr5	54318000	54319999	-0.21581	1.01e-27	3.60632	2.36e-59	1.99e-06	2.26651	0.000199	2.53	1.69e-33	2.52078	3.73e-57	2.7265	1.03e-10	2.48445	1.54e-07	3.26665	0.00104	1.71691	7.39e-07	2.26484	5.01e-13	2.54632	1.61e-07	2.33498
EVI2B	chr17	29640631	29642630	-0.200103	2.22e-33	1.97147	3.08e-35	3.6e-05	1.45079	3.71e-10	2.69	4.06e-26	1.75086	7.11e-43	1.53918	5.35e-10	1.97815	0.00251	1.09304	7e-07	1.40179	8e-12	2.01057	3.19e-14	2.63013	1.29e-06	2.09442
SLC34A1	chr5	176804736	176806735	-0.23401	3.72e-36	-4.57839	3.21e-25	3.28e-14	-5.8183	7.44e-18	-5.91	2.34e-33	-4.06114	7.06e-89	-4.27333	6.64e-22	-3.59877	4.01e-07	-2.70412	2.01e-16	-3.78433	4.93e-27	-2.87608	2.85e-17	-3.3651	4.74e-05	-2.20836
SOSTDC1	chr7	16569706	16571705	-0.207123	1.06e-68	-2.95141	1.45e-06	1.98e-11	-2.2105	4.54e-09	-2.47	8.75e-28	-4.71707	1.2e-69	-1.68425	1.73e-18	-3.87605	2.29e-09	-3.4621	2.35e-17	-3.52882	3.58e-10	-2.59538	1.18e-07	-1.58856	0.000667	-3.22451
TNFAIP6	chr2	152212606	152214605	-0.238882	2.54e-61	5.98695	2.07e-72	2.67e-10	4.54348	7.43e-12	5.15	3.19e-47	6.04218	9.51e-58	2.8918	1.81e-17	5.17346	1.98e-13	4.45714	1.33e-18	4.27813	2.47e-16	4.23029	1.8e-10	5.01328	4.02e-07	5.31829
